# Supplementary material for: A Bibliometric Analysis of Reactive Oxygen Species Based Nanotechnology for Cardiovascular Diseases
Source: Front Cardiovasc Med. 2022 Jul 5;9:940769. doi: 10.3389/fcvm.2022.940769 (PMC9294284; doi:10.3389/fcvm.2022.940769)
Supplement: Supplementary Table 1 — The 701 analyzed papers. [file Table_1.XLS]

## Sheet: savedrecs
#3 AND #2 AND #1
å ¥åºæ¶é´:1985-2022.
找到的结果数	701
被引频次总计	22032
每项平均引用次数	31.43
h-index	73
标题	作者	机构作者	编者	丛书编者	来源出版物名称	公开日期	出版年	卷	期	子辑	增刊	特刊	起始页面	结束页面	文献号	DOI	会议名称	会议日期	合计引用次数	每年的平均数	1985	1986	1987	1988	1989	1990	1991	1992	1993	1994	1995	1996	1997	1998	1999	2000	2001	2002	2003	2004	2005	2006	2007	2008	2009	2010	2011	2012	2013
Targeted nanoparticles for drug delivery through the blood-brain barrier for Alzheimer's disease	Roney, C; Kulkarni, P; Arora, V; Antich, P; Bonte, F; Wu, AM; Mallikarjuana, NN; Manohar, S; Liang, HF; Kulkarni, AR; Sung, HW; Sairam, M; Aminabhavi, TM				Journal Of Controlled Release	NOV 28 2005	2005	108	2-3				193	214		10.1016/j.jconrel.2005.07.024			264	14.67	0	0	0	0	0	0	0	0	0	0	0	0	0	0	0	0	0	0	0	0	0	2	8	10	11	19	18	18	21
The influence of hydrogen peroxide and histamine on lung permeability and translocation of iridium nanoparticles in the isolated perfused rat lung	Meiring, James J.; Borm, Paul J. A.; Bagate, Karim; Semmler, Manuela; Seitz, Juergen; Takenaka, Shinji; Kreyling, Wolfgang G.				Particle And Fibre Toxicology	2005	2005	2	1						3	10.1186/1743-8977-2-3			41	2.28	0	0	0	0	0	0	0	0	0	0	0	0	0	0	0	0	0	0	0	0	1	7	1	2	6	3	2	2	3
Role of antioxidants in prophylaxis and therapy: A pharmaceutical perspective	Ratnam, D. Venkat; Ankola, D. D.; Bhardwaj, V.; Sahana, D. K.; Kumar, M. N. V. Ravi				Journal Of Controlled Release	JUL 20 2006	2006	113	3				189	207		10.1016/j.jconrel.2006.04.015			528	31.06	0	0	0	0	0	0	0	0	0	0	0	0	0	0	0	0	0	0	0	0	0	0	16	19	31	35	52	34	53
Cardiovascular effects of pulmonary exposure to single-wall carbon nanotubes	Li, Zheng; Hulderman, Tracy; Salmen, Rebecca; Chapman, Rebecca; Leonard, Stephen S.; Young, Shih-Houng; Shvedova, Anna; Luster, Michael I.; Simeonova, Petia P.				Environmental Health Perspectives	MAR 2007	2007	115	3				377	382		10.1289/ehp.9688			297	18.56	0	0	0	0	0	0	0	0	0	0	0	0	0	0	0	0	0	0	0	0	0	0	5	18	31	27	33	24	33
Air pollution, ultrafine and nanoparticle toxicology: Cellular and molecular interactions	Stone, Vicki; Johnston, Helinor; Clift, Martin J. D.				Ieee Transactions On Nanobioscience	DEC 2007	2007	6	4				331	340		10.1109/TNB.2007.909005			243	15.19	0	0	0	0	0	0	0	0	0	0	0	0	0	0	0	0	0	0	0	0	0	0	0	1	17	29	16	28	22
Metallic nanoparticles exhibit paradoxical effects on oxidative stress and pro-inflammatory response in endothelial cells in vitro	Peters, K.; Unger, R. E.; Gatti, A. M.; Sabbioni, E.; Tsaryk, R.; Kirkpatrick, C. J.				International Journal Of Immunopathology And Pharmacology	OCT-DEC 2007	2007	20	4				685	695		10.1177/039463200702000404			62	3.88	0	0	0	0	0	0	0	0	0	0	0	0	0	0	0	0	0	0	0	0	0	0	1	2	9	6	6	6	4
Enhanced chemiluminescent resonance energy transfer in hollow calcium phosphate nanoreactors and the detection of hydrogen peroxide	Wingert, P. A.; Mizukami, H.; Ostafin, A. E.				Nanotechnology	JUL 25 2007	2007	18	29						295707	10.1088/0957-4484/18/29/295707			24	1.5	0	0	0	0	0	0	0	0	0	0	0	0	0	0	0	0	0	0	0	0	0	0	0	0	4	5	3	2	2
Immobilization of Prussian Blue nanoparticles onto thiol SAM modified Au electrodes for electroanalytical or biosensor applications	Miao, Yuqing; Chen, Jianrong; Wu, Xiaohua; Fang, Keming; Jia, Aiping; Liu, Jiwei				Journal Of Nanoscience And Nanotechnology	AUG 2007	2007	7	8				2877	2882		10.1166/jnn.2007.672			15	0.94	0	0	0	0	0	0	0	0	0	0	0	0	0	0	0	0	0	0	0	0	0	0	0	0	2	1	2	1	2
Fullerene C-60 exposure elicits an oxidative stress response in embryonic zebrafish	Usenko, Crystal Y.; Harper, Stacey L.; Tanguay, Robert L.				Toxicology And Applied Pharmacology	MAY 15 2008	2008	229	1				44	55		10.1016/j.taap.2007.12.030			160	10.67	0	0	0	0	0	0	0	0	0	0	0	0	0	0	0	0	0	0	0	0	0	0	0	3	12	18	19	17	12
Interactions of nanoparticles with pulmonary structures and cellular responses	Muehlfeld, Christian; Rothen-Rutishauser, Barbara; Blank, Fabian; Vanhecke, Dimitri; Ochs, Matthias; Gehr, Peter				American Journal Of Physiology-Lung Cellular And Molecular Physiology	MAY 2008	2008	294	5				L817	L829		10.1152/ajplung.00442.2007			149	9.93	0	0	0	0	0	0	0	0	0	0	0	0	0	0	0	0	0	0	0	0	0	0	0	3	9	15	15	10	13
Effects of combustion-derived ultrafine particles and manufactured nanoparticles on heart cells in vitro	Helfenstein, Maria; Miragoli, Michele; Rohr, Stephan; Mueller, Loretta; Wick, Peter; Mohr, Martin; Gehr, Peter; Rothen-Rutishauser, Barbara				Toxicology	NOV 20 2008	2008	253	1-3				70	78		10.1016/j.tox.2008.08.018			57	3.8	0	0	0	0	0	0	0	0	0	0	0	0	0	0	0	0	0	0	0	0	0	0	0	0	3	8	7	5	7
Impairment of NO-dependent relaxation in intralobar pulmonary arteries: Comparison of urban particulate matter and manufactured nanoparticles	Courtois, Arnaud; Andujar, Pascal; Ladeiro, Yannick; Baudrimont, Isabelle; Delannoy, Estelle; Leblais, Veronique; Begueret, Hugues; Galland, Marie Annick Billon; Brochard, Patrick; Marano, Francelyne; Marthan, Roger; Muller, Bernard				Environmental Health Perspectives	OCT 2008	2008	116	10				1294	1299		10.1289/ehp.11021			45	3	0	0	0	0	0	0	0	0	0	0	0	0	0	0	0	0	0	0	0	0	0	0	0	0	3	4	7	7	1
Nanoparticle-mediated delivery of superoxide dismutase to the brain: an effective strategy to reduce ischemia-reperfusion injury	Reddy, Maram K.; Labhasetwar, Vinod				Faseb Journal	MAY 2009	2009	23	5				1384	1395		10.1096/fj.08-116947			193	13.79	0	0	0	0	0	0	0	0	0	0	0	0	0	0	0	0	0	0	0	0	0	0	0	0	1	7	21	19	21
The impact of ZnO nanoparticle aggregates on the embryonic development of zebrafish (Danio rerio)	Zhu, Xiaoshan; Wang, Jiangxin; Zhang, Xuezhi; Chang, Yung; Chen, Yongsheng				Nanotechnology	MAY 13 2009	2009	20	19						195103	10.1088/0957-4484/20/19/195103			189	13.5	0	0	0	0	0	0	0	0	0	0	0	0	0	0	0	0	0	0	0	0	0	0	0	0	0	6	21	17	16
Oxazine Conjugated Nanoparticle Detects in Vivo Hypochlorous Acid and Peroxynitrite Generation	Panizzi, Peter; Nahrendorf, Matthias; Wildgruber, Moritz; Waterman, Peter; Figueiredo, Jose-Luiz; Aikawa, Elena; McCarthy, Jason; Weissleder, Ralph; Hilderbrand, Scott A.				Journal Of The American Chemical Society	NOV 4 2009	2009	131	43				15739	15744		10.1021/ja903922u			144	10.29	0	0	0	0	0	0	0	0	0	0	0	0	0	0	0	0	0	0	0	0	0	0	0	0	0	6	16	12	17
Activation of endothelial cells after exposure to ambient ultrafine particles: The role of NADPH oxidase	Mo, Yiqun; Wan, Rong; Chien, Sufan; Tollerud, David J.; Zhang, Qunwei				Toxicology And Applied Pharmacology	APR 15 2009	2009	236	2				183	193		10.1016/j.taap.2009.01.017	Annual Meeting of the Health-Effects-Institute	APR 27-29, 2008	54	3.86	0	0	0	0	0	0	0	0	0	0	0	0	0	0	0	0	0	0	0	0	0	0	0	0	1	3	8	3	4
Diabetes is associated with increased sensitivity of alveolar macrophages to urban particulate matter exposure	Mo, Yiqun; Wan, Rong; Wang, Jianpu; Chien, Sufan; Tollerud, David J.; Zhang, Qunwei				Toxicology	AUG 3 2009	2009	262	2				130	137		10.1016/j.tox.2009.05.019			22	1.57	0	0	0	0	0	0	0	0	0	0	0	0	0	0	0	0	0	0	0	0	0	0	0	0	0	0	2	3	1
Analysis of the Capture and Influence of Nanoparticles on the Cytotoxic Effects of 7-Ketocholesterol on Cardiac Cells Investigation by Flow Cytometry and by Dynamic and Spectral Imaging Microscopy Associated with Factor Analysis of Medical Image Sequences	Kahn, Edmond; Pelloux, Sophie; Baarine, Mauhamad; Khalfaoui, Taoufik; Ragot, Kevin; Frouin, Frederique; Riedinger, Jean-Marc; Tourneur, Yves; Lizard, Gerard				Analytical And Quantitative Cytology And Histology	DEC 2009	2009	31	6				380	394					0	0	0	0	0	0	0	0	0	0	0	0	0	0	0	0	0	0	0	0	0	0	0	0	0	0	0	0	0	0	0
Endothelial cells dysfunction induced by silica nanoparticles through oxidative stress via JNK/P53 and NF-kappa B pathways	Liu, Xin; Sun, Jiao				Biomaterials	NOV 2010	2010	31	32				8198	8209		10.1016/j.biomaterials.2010.07.069			210	16.15	0	0	0	0	0	0	0	0	0	0	0	0	0	0	0	0	0	0	0	0	0	0	0	0	0	1	9	18	26
Hyperglycaemia-induced cardiomyocyte death is mediated via MCP-1 production and induction of a novel zinc-finger protein MCPIP	Younce, Craig W.; Wang, Kangkai; Kolattukudy, Pappachan E.				Cardiovascular Research	SEP 2010	2010	87	4				665	674		10.1093/cvr/cvq102			115	8.85	0	0	0	0	0	0	0	0	0	0	0	0	0	0	0	0	0	0	0	0	0	0	0	0	0	0	4	11	20
The immune effects of naturally occurring and synthetic nanoparticles	Chang, Christopher				Journal Of Autoimmunity	MAY 2010	2010	34	3			SI	J234	J246		10.1016/j.jaut.2009.11.009	7th International Congress on Autoimmunity	MAY 05-09, 2010	113	8.69	0	0	0	0	0	0	0	0	0	0	0	0	0	0	0	0	0	0	0	0	0	0	0	0	0	2	18	29	10
MCP-1 causes cardiomyoblast death via autophagy resulting from ER stress caused by oxidative stress generated by inducing a novel zinc-finger protein, MCPIP	Younce, Craig W.; Kolattukudy, Pappachan E.				Biochemical Journal	FEB 15 2010	2010	426		1			43	53		10.1042/BJ20090976			105	8.08	0	0	0	0	0	0	0	0	0	0	0	0	0	0	0	0	0	0	0	0	0	0	0	0	0	6	9	19	13
Nanoparticle Inhalation Impairs Coronary Microvascular Reactivity via a Local Reactive Oxygen Species-Dependent Mechanism	LeBlanc, A. J.; Moseley, A. M.; Chen, B. T.; Frazer, D.; Castranova, V.; Nurkiewicz, T. R.				Cardiovascular Toxicology	MAR 2010	2010	10	1				27	36		10.1007/s12012-009-9060-4			94	7.23	0	0	0	0	0	0	0	0	0	0	0	0	0	0	0	0	0	0	0	0	0	0	0	0	0	0	11	13	9
Low-Potential Detection of Endogenous and Physiological Uric Acid at Uricase-Thionine-Single-Walled Carbon Nanotube Modified Electrodes	Chen, Dongxiao; Wang, Qian; Jin, Juan; Wu, Ping; Wang, Hui; Yu, Shuqin; Zhang, Hui; Cai, Chenxin				Analytical Chemistry	MAR 15 2010	2010	82	6				2448	2455		10.1021/ac9028246			85	6.54	0	0	0	0	0	0	0	0	0	0	0	0	0	0	0	0	0	0	0	0	0	0	0	0	0	2	15	10	9
Endothelial delivery of antioxidant enzymes loaded into non-polymeric magnetic nanoparticles	Chorny, Michael; Hood, Elizabeth; Levy, Robert J.; Muzykantov, Vladimir R.				Journal Of Controlled Release	AUG 17 2010	2010	146	1				144	151		10.1016/j.jconrel.2010.05.003			84	6.46	0	0	0	0	0	0	0	0	0	0	0	0	0	0	0	0	0	0	0	0	0	0	0	0	0	0	6	15	10
In vitro toxicity of silica nanoparticles in myocardial cells	Ye, Yiyi; Liu, Jianwen; Chen, Mingcang; Sun, Lijuan; Lan, Minbo				Environmental Toxicology And Pharmacology	MAR 2010	2010	29	2				131	137		10.1016/j.etap.2009.12.002			79	6.08	0	0	0	0	0	0	0	0	0	0	0	0	0	0	0	0	0	0	0	0	0	0	0	0	0	2	6	7	5
Electrochemical nanobiosensor for express diagnosis of acute myocardial infarction in undiluted plasma	Suprun, Elena; Bulko, Tatiana; Lisitsa, Alexander; Gnedenko, Oksana; Ivanov, Alexis; Shumyantseva, Victoria; Archakov, Alexander				Biosensors & Bioelectronics	MAR 15 2010	2010	25	7				1694	1698		10.1016/j.bios.2009.12.009			64	4.92	0	0	0	0	0	0	0	0	0	0	0	0	0	0	0	0	0	0	0	0	0	0	0	0	0	0	3	7	6
Oxidant Generation and Toxicity of Size-Fractionated Ambient Particles in Human Lung Epithelial Cells	Wessels, Anton; Birmili, Wolfram; Albrecht, Catrin; Hellack, Bryan; Jermann, Erich; Wick, Gabriele; Harrison, Roy M.; Schins, Roel P. F.				Environmental Science & Technology	MAY 1 2010	2010	44	9				3539	3545		10.1021/es9036226			62	4.77	0	0	0	0	0	0	0	0	0	0	0	0	0	0	0	0	0	0	0	0	0	0	0	0	0	0	7	2	3
Regulation of plasminogen activator inhibitor-1 expression in endothelial cells with exposure to metal nanoparticles	Yu, Min; Mo, Yiqun; Wan, Rong; Chien, Sufan; Zhang, Xing; Zhang, Qunwei				Toxicology Letters	MAY 19 2010	2010	195	1				82	89		10.1016/j.toxlet.2010.02.010			37	2.85	0	0	0	0	0	0	0	0	0	0	0	0	0	0	0	0	0	0	0	0	0	0	0	0	0	2	6	7	4
Exposure to inhaled nickel nanoparticles causes a reduction in number and function of bone marrow endothelial progenitor cells	Liberda, Eric N.; Cuevas, Azita K.; Gillespie, Patricia A.; Grunig, Gabriele; Qu, Qingshan; Chen, Lung Chi				Inhalation Toxicology	DEC 2010	2010	22			2		95	99		10.3109/08958378.2010.515269			35	2.69	0	0	0	0	0	0	0	0	0	0	0	0	0	0	0	0	0	0	0	0	0	0	0	0	0	0	0	6	4
Prevention of malathion-induced depletion of cardiac cells mitochondrial energy and free radical damage by a magnetic magnesium-carrying nanoparticle	Shafiee, Hoda; Mohammadi, Hamidreza; Rezayat, Seyed Mahdi; Hosseini, Asieh; Baeeri, Maryam; Hassani, Shokoufeh; Mohammadirad, Azadeh; Bayrami, Zahra; Abdollahi, Mohammad				Toxicology Mechanisms And Methods	NOV 2010	2010	20	9				538	543		10.3109/15376516.2010.518173			29	2.23	0	0	0	0	0	0	0	0	0	0	0	0	0	0	0	0	0	0	0	0	0	0	0	0	0	0	0	6	5
Carbon nanodots as peroxidase mimetics and their applications to glucose detection	Shi, Wenbing; Wang, Qinlong; Long, Yijuan; Cheng, Zhiliang; Chen, Shihong; Zheng, Huzhi; Huang, Yuming				Chemical Communications	2011	2011	47	23				6695	6697		10.1039/c1cc11943e			722	60.17	0	0	0	0	0	0	0	0	0	0	0	0	0	0	0	0	0	0	0	0	0	0	0	0	0	0	5	27	40
Use of a High-Throughput Screening Approach Coupled with In Vivo Zebrafish Embryo Screening To Develop Hazard Ranking for Engineered Nanomaterials	George, Saji; Xia, Tian; Rallo, Robert; Zhao, Yan; Ji, Zhaoxia; Lin, Sijie; Wang, Xiang; Zhang, Haiyuan; France, Bryan; Schoenfeld, David; Damoiseaux, Robert; Liu, Rong; Lin, Shuo; Bradley, Kenneth A.; Cohen, Yoram; Nel, Andre E.				Acs Nano	MAR 2011	2011	5	3				1805	1817		10.1021/nn102734s			240	20	0	0	0	0	0	0	0	0	0	0	0	0	0	0	0	0	0	0	0	0	0	0	0	0	0	0	4	20	36
Toxicity evaluation of biodegradable chitosan nanoparticles using a zebrafish embryo model	Hu, Yu-Lan; Qi, Wang; Han, Feng; Shao, Jian-Zhong; Gao, Jian-Qing				International Journal Of Nanomedicine	2011	2011	6					3351	3359		10.2147/IJN.S25853			184	15.33	0	0	0	0	0	0	0	0	0	0	0	0	0	0	0	0	0	0	0	0	0	0	0	0	0	0	0	5	12
Cytotoxicity, permeability, and inflammation of metal oxide nanoparticles in human cardiac microvascular endothelial cells Cytotoxicity, permeability, and inflammation of metal oxide nanoparticles	Sun, Jing; Wang, Shaochuang; Zhao, Dong; Hun, Fei Han; Weng, Lei; Liu, Hui				Cell Biology And Toxicology	OCT 2011	2011	27	5				333	342		10.1007/s10565-011-9191-9			156	13	0	0	0	0	0	0	0	0	0	0	0	0	0	0	0	0	0	0	0	0	0	0	0	0	0	0	1	8	11
Cerium Oxide Nanoparticles Inhibits Oxidative Stress and Nuclear Factor-kappa B Activation in H9c2 Cardiomyocytes Exposed to Cigarette Smoke Extract	Niu, Jianli; Wang, Kangkai; Kolattukudy, Pappachan E.				Journal Of Pharmacology And Experimental Therapeutics	JUL 2011	2011	338	1				53	61		10.1124/jpet.111.179978			141	11.75	0	0	0	0	0	0	0	0	0	0	0	0	0	0	0	0	0	0	0	0	0	0	0	0	0	0	0	7	10
An in vitro study of vascular endothelial toxicity of CdTe quantum dots	Yan, Ming; Zhang, Yun; Xu, Kedi; Fu, Tao; Qin, Haiyan; Zheng, Xiaoxiang				Toxicology	APR 11 2011	2011	282	3				94	103		10.1016/j.tox.2011.01.015			102	8.5	0	0	0	0	0	0	0	0	0	0	0	0	0	0	0	0	0	0	0	0	0	0	0	0	0	0	1	16	15
Nanocarriers for vascular delivery of antioxidants	Hood, Elizabeth; Simone, Eric; Wattamwar, Paritosh; Dziubla, Thomas; Muzykantov, Vladimir				Nanomedicine	SEP 2011	2011	6	7				1257	1272		10.2217/NNM.11.92			81	6.75	0	0	0	0	0	0	0	0	0	0	0	0	0	0	0	0	0	0	0	0	0	0	0	0	0	0	0	1	6
Electrochemical Detection of Cardiac Biomarker Troponin I at Gold Nanoparticle-Modified ITO Electrode by Using Open Circuit Potential	Ahammad, A. J. Saleh; Choi, Yo-Han; Koh, Kwangnak; Kim, Jae-Ho; Lee, Jae-Joon; Lee, Minsu				International Journal Of Electrochemical Science	JUN 2011	2011	6	6				1906	1916					78	6.5	0	0	0	0	0	0	0	0	0	0	0	0	0	0	0	0	0	0	0	0	0	0	0	0	0	0	0	6	2
Cytotoxicity of silica nanoparticles through exocytosis of von Willebrand factor and necrotic cell death in primary human endothelial cells	Bauer, Alexander T.; Strozyk, Elwira A.; Gorzelanny, Christian; Westerhausen, Christoph; Desch, Anna; Schneider, Matthias F.; Schneider, Stefan W.				Biomaterials	NOV 2011	2011	32	33				8385	8393		10.1016/j.biomaterials.2011.07.078			73	6.08	0	0	0	0	0	0	0	0	0	0	0	0	0	0	0	0	0	0	0	0	0	0	0	0	0	0	0	6	12
Reactive Oxygen Species Driven Angiogenesis by Inorganic Nanorods	Patra, Chitta Ranjan; Kim, Jong-Ho; Pramanik, Kallal; d'Uscio, Livius V.; Patra, Sujata; Pal, Krishnendu; Ramchandran, Ramani; Strano, Michael S.; Mukhopadhyay, Debabrata				Nano Letters	NOV 2011	2011	11	11				4932	4938		10.1021/nl2028766			60	5	0	0	0	0	0	0	0	0	0	0	0	0	0	0	0	0	0	0	0	0	0	0	0	0	0	0	0	3	4
Effect of vitamin C and iron chelation on diesel exhaust particle and carbon black induced oxidative damage and cell adhesion molecule expression in human endothelial cells	Frikke-Schmidt, Henriette; Roursgaard, Martin; Lykkesfeldt, Jens; Loft, Steffen; Nojgaard, Jacob Kleno; Moller, Peter				Toxicology Letters	JUN 24 2011	2011	203	3				181	189		10.1016/j.toxlet.2011.03.011			58	4.83	0	0	0	0	0	0	0	0	0	0	0	0	0	0	0	0	0	0	0	0	0	0	0	0	0	0	2	4	6
Electrochemical Immunosensor Based on Metal Nanoparticles for Cardiac Myoglobin Detection in Human Blood Plasma	Suprun, Elena V.; Shilovskaya, Alla L.; Lisitsa, Alexander V.; Bulko, Tatiana V.; Shumyantseva, Victoria V.; Archakov, Alexander I.				Electroanalysis	MAY 2011	2011	23	5			SI	1051	1057		10.1002/elan.201000668			54	4.5	0	0	0	0	0	0	0	0	0	0	0	0	0	0	0	0	0	0	0	0	0	0	0	0	0	0	0	5	3
Ratiometric Coumarin-Neutral Red (CONER) Nanoprobe for Detection of Hydroxyl Radicals	Ganea, Gabriela M.; Kolic, Paulina E.; El-Zahab, Bilal; Warner, Isiah M.				Analytical Chemistry	APR 1 2011	2011	83	7				2576	2581		10.1021/ac102874x			53	4.42	0	0	0	0	0	0	0	0	0	0	0	0	0	0	0	0	0	0	0	0	0	0	0	0	0	0	1	5	5
Direct Labeling of hMSC with SPIO: the Long-Term Influence on Toxicity, Chondrogenic Differentiation Capacity, and Intracellular Distribution	Yang, Chung-Yi; Hsiao, Jong-Kai; Tai, Ming-Fong; Chen, Shin-Tai; Cheng, Hui-Ying; Wang, Jaw-Lin; Liu, Hon-Man				Molecular Imaging And Biology	JUN 2011	2011	13	3				443	451		10.1007/s11307-010-0360-7			51	4.25	0	0	0	0	0	0	0	0	0	0	0	0	0	0	0	0	0	0	0	0	0	0	0	0	0	1	2	6	6
Exposure to gold nanoparticles produces cardiac tissue damage that depends on the size and duration of exposure	Abdelhalim, Mohamed Anwar K.				Lipids In Health And Disease	NOV 10 2011	2011	10							205	10.1186/1476-511X-10-205			35	2.92	0	0	0	0	0	0	0	0	0	0	0	0	0	0	0	0	0	0	0	0	0	0	0	0	0	0	0	1	5
Targeted Endothelial Delivery of Nanosized Catalase Immunoconjugates Protects Lung Grafts Donated After Cardiac Death	Preissler, Gerhard; Loehe, Florian; Huff, Ines V.; Ebersberger, Ulrich; Shuvaev, Vladimir V.; Bittmann, Iris; Hermanns, Iris; Kirkpatrick, James C.; Fischer, Karl; Eichhorn, Martin E.; Winter, Hauke; Jauch, Karl W.; Albelda, Steven M.; Muzykantov, Vladimir R.; Wiewrodt, Rainer				Transplantation	AUG 27 2011	2011	92	4				380	387		10.1097/TP.0b013e318226bc6b			25	2.08	0	0	0	0	0	0	0	0	0	0	0	0	0	0	0	0	0	0	0	0	0	0	0	0	0	0	0	2	2
Application of Nanomedicine in Cardiovascular Diseases and Stroke	Kim, Kye S.; Khang, Gilson; Lee, Dongwon				Current Pharmaceutical Design	JUN 2011	2011	17	18				1825	1833					14	1.17	0	0	0	0	0	0	0	0	0	0	0	0	0	0	0	0	0	0	0	0	0	0	0	0	0	0	0	0	6
Cerium Oxide Nanoparticles Protect Cardiac Progenitor Cells from Oxidative Stress	Pagliari, Francesca; Mandoli, Corrado; Forte, Giancarlo; Magnani, Eugenio; Pagliari, Stefania; Nardone, Giorgia; Licoccia, Silvia; Minieri, Marilena; Di Nardo, Paolo; Traversa, Enrico				Acs Nano	MAY 2012	2012	6	5				3767	3775		10.1021/nn2048069			252	22.91	0	0	0	0	0	0	0	0	0	0	0	0	0	0	0	0	0	0	0	0	0	0	0	0	0	0	0	0	22
Graphene-Based Chemiluminescence Resonance Energy Transfer for Homogeneous Immunoassay	Lee, Joon Seok; Joung, Hyou-Arm; Kim, Min-Gon; Park, Chan Beum				Acs Nano	APR 2012	2012	6	4				2978	2983		10.1021/nn300684d			172	15.64	0	0	0	0	0	0	0	0	0	0	0	0	0	0	0	0	0	0	0	0	0	0	0	0	0	0	0	6	24
Zinc oxide nanoflowers make new blood vessels	Barui, Ayan Kumar; Veeriah, Vimal; Mukherjee, Sudip; Manna, Joydeb; Patel, Ajay Kumar; Patra, Sujata; Pal, Krishnendu; Murali, Shruthi; Rana, Rohit K.; Chatterjee, Suvro; Patra, Chitta Ranjan				Nanoscale	2012	2012	4	24				7861	7869		10.1039/c2nr32369a			111	10.09	0	0	0	0	0	0	0	0	0	0	0	0	0	0	0	0	0	0	0	0	0	0	0	0	0	0	0	0	2
Estrogen-Anchored pH-Sensitive Liposomes as Nanomodule Designed for Site-Specific Delivery of Doxorubicin in Breast Cancer Therapy	Paliwal, Shivani R.; Paliwal, Rishi; Pal, Harish C.; Saxena, Ajeet K.; Sharma, Pradyumana R.; Gupta, Prem N.; Agrawal, Govind P.; Vyas, Suresh P.				Molecular Pharmaceutics	JAN 2012	2012	9	1				176	186		10.1021/mp200439z			64	5.82	0	0	0	0	0	0	0	0	0	0	0	0	0	0	0	0	0	0	0	0	0	0	0	0	0	0	0	1	8
STRONG NEUROPROTECTION WITH A NOVEL PLATINUM NANOPARTICLE AGAINST ISCHEMIC STROKE- AND TISSUE PLASMINOGEN ACTIVATOR-RELATED BRAIN DAMAGES IN MICE	Takamiya, M.; Miyamoto, Y.; Yamashita, T.; Deguchi, K.; Ohta, Y.; Abe, K.				Neuroscience	SEP 27 2012	2012	221					47	55		10.1016/j.neuroscience.2012.06.060			57	5.18	0	0	0	0	0	0	0	0	0	0	0	0	0	0	0	0	0	0	0	0	0	0	0	0	0	0	0	0	3
Carbon black nanoparticles and vascular dysfunction in cultured endothelial cells and artery segments	Vesterdal, Lise K.; Mikkelsen, Lone; Folkmann, Janne K.; Sheykhzade, Majid; Cao, Yi; Roursgaard, Martin; Loft, Steffen; Moller, Peter				Toxicology Letters	OCT 2 2012	2012	214	1				19	26		10.1016/j.toxlet.2012.07.022			54	4.91	0	0	0	0	0	0	0	0	0	0	0	0	0	0	0	0	0	0	0	0	0	0	0	0	0	0	0	1	1
Monocyte chemotactic protein-induced protein (MCPIP) promotes inflammatory angiogenesis via sequential induction of oxidative stress, endoplasmic reticulum stress and autophagy	Roy, Arpita; Kolattukudy, Pappachan E.				Cellular Signalling	NOV 2012	2012	24	11				2123	2131		10.1016/j.cellsig.2012.07.014			50	4.55	0	0	0	0	0	0	0	0	0	0	0	0	0	0	0	0	0	0	0	0	0	0	0	0	0	0	0	0	5
Oxidized phospholipids as biomarkers of tissue and cell damage with a focus on cardiolipin	Samhan-Arias, Alejandro K.; Ji, Jing; Demidova, Olga M.; Sparvero, Louis J.; Feng, Weihong; Tyurin, Vladimir; Tyurina, Yulia Y.; Epperly, Michael W.; Shvedova, Anna A.; Greenberger, Joel S.; Bayir, Huelya; Kagan, Valerian E.; Amoscato, Andrew A.				Biochimica Et Biophysica Acta-Biomembranes	OCT 2012	2012	1818	10			SI	2413	2423		10.1016/j.bbamem.2012.03.014			48	4.36	0	0	0	0	0	0	0	0	0	0	0	0	0	0	0	0	0	0	0	0	0	0	0	0	0	0	0	0	3
Core-shell hybrid liposomal vesicles loaded with panax notoginsenoside: preparation, characterization and protective effects on global cerebral ischemia/reperfusion injury and acute myocardial ischemia in rats	Zhang, Jing; Han, Xizhen; Li, Xiang; Luo, Yun; Zhao, Haiping; Yang, Ming; Ni, Bin; Liao, Zhenggen				International Journal Of Nanomedicine	2012	2012	7					4299	4310		10.2147/IJN.S32365			45	4.09	0	0	0	0	0	0	0	0	0	0	0	0	0	0	0	0	0	0	0	0	0	0	0	0	0	0	0	0	0
Prevention and Treatment of Virulent Bacterial Biofilms with an Enzymatic Nitric Oxide-Releasing Dressing	Sulemankhil, Imran; Ganopolsky, Jorge Gabriel; Dieni, Christopher Anthony; Dan, Andrei Florin; Jones, Mitchell Lawrence; Prakash, Satya				Antimicrobial Agents And Chemotherapy	DEC 2012	2012	56	12				6095	6103		10.1128/AAC.01173-12			39	3.55	0	0	0	0	0	0	0	0	0	0	0	0	0	0	0	0	0	0	0	0	0	0	0	0	0	0	0	0	4
Enhancement of proinflammatory and procoagulant responses to silica particles by monocyte-endothelial cell interactions	Liu, Xin; Xue, Yang; Ding, Tingting; Sun, Jiao				Particle And Fibre Toxicology	SEP 18 2012	2012	9							36	10.1186/1743-8977-9-36			28	2.55	0	0	0	0	0	0	0	0	0	0	0	0	0	0	0	0	0	0	0	0	0	0	0	0	0	0	0	0	1
Human health hazards of persistent inorganic and carbon nanoparticles	Reijnders, L.				Journal Of Materials Science	JUL 2012	2012	47	13				5061	5073		10.1007/s10853-012-6288-3			28	2.55	0	0	0	0	0	0	0	0	0	0	0	0	0	0	0	0	0	0	0	0	0	0	0	0	0	0	0	2	5
Motorcycle exhaust particles up-regulate expression of vascular adhesion molecule-1 and intercellular adhesion molecule-1 in human umbilical vein endothelial cells	Lee, Chen-Chen; Huang, Shih-Hsuan; Yang, Ya-Ting; Cheng, Yu-Wen; Li, Ching-Hao; Kang, Jaw-Jou				Toxicology In Vitro	JUN 2012	2012	26	4				552	560		10.1016/j.tiv.2012.01.021			27	2.45	0	0	0	0	0	0	0	0	0	0	0	0	0	0	0	0	0	0	0	0	0	0	0	0	0	0	0	1	1
Age- and Chamber-Specific Differences in Oxidative Stress After Ischemic Injury	Cabigas, E. Bernadette; Ding, Guoliang; Chen, Tao; Saafir, Talib B.; Pendergrass, Karl D.; Wagner, Mary B.; Davis, Michael E.				Pediatric Cardiology	FEB 2012	2012	33	2				322	331		10.1007/s00246-011-0137-z			11	1	0	0	0	0	0	0	0	0	0	0	0	0	0	0	0	0	0	0	0	0	0	0	0	0	0	0	0	2	1
Evaluating the antioxidant capacity of natural products: A review on chemical and cellular-based assays	Lopez-Alarcon, Camilo; Denicola, Ana				Analytica Chimica Acta	FEB 6 2013	2013	763					1	10		10.1016/j.aca.2012.11.051			474	47.4	0	0	0	0	0	0	0	0	0	0	0	0	0	0	0	0	0	0	0	0	0	0	0	0	0	0	0	0	10
Cystathionine Beta-Synthase (CBS) Contributes to Advanced Ovarian Cancer Progression and Drug Resistance	Bhattacharyya, Sanjib; Saha, Sounik; Giri, Karuna; Lanza, Ian R.; Nair, K. Sreekumar; Jennings, Nicholas B.; Rodriguez-Aguayo, Cristian; Lopez-Berestein, Gabriel; Basal, Eati; Weaver, Amy L.; Visscher, Daniel W.; Cliby, William; Sood, Anil K.; Bhattacharya, Resham; Mukherjee, Priyabrata				Plos One	NOV 13 2013	2013	8	11						e79167	10.1371/journal.pone.0079167			151	15.1	0	0	0	0	0	0	0	0	0	0	0	0	0	0	0	0	0	0	0	0	0	0	0	0	0	0	0	0	0
Cardiovascular toxicity evaluation of silica nanoparticles in endothelial cells and zebrafish model	Duan, Junchao; Yu, Yongbo; Li, Yang; Yu, Yang; Sun, Zhiwei				Biomaterials	JUL 2013	2013	34	23				5853	5862		10.1016/j.biomaterials.2013.04.032			145	14.5	0	0	0	0	0	0	0	0	0	0	0	0	0	0	0	0	0	0	0	0	0	0	0	0	0	0	0	0	2
Redox signaling in cardiovascular health and disease	Madamanchi, Nageswara R.; Runge, Marschall S.				Free Radical Biology And Medicine	AUG 2013	2013	61					473	501		10.1016/j.freeradbiomed.2013.04.001			144	14.4	0	0	0	0	0	0	0	0	0	0	0	0	0	0	0	0	0	0	0	0	0	0	0	0	0	0	0	0	1
Cardiovascular Toxicity of Different Sizes Amorphous Silica Nanoparticles in Rats After Intratracheal Instillation	Du, Zhongjun; Zhao, Dali; Jing, Li; Cui, Guanqun; Jin, Minghua; Li, Yang; Liu, Xiaomei; Liu, Ying; Du, Haiying; Guo, Caixia; Zhou, Xianqing; Sun, Zhiwei				Cardiovascular Toxicology	SEP 2013	2013	13	3				194	207		10.1007/s12012-013-9198-y			87	8.7	0	0	0	0	0	0	0	0	0	0	0	0	0	0	0	0	0	0	0	0	0	0	0	0	0	0	0	0	0
Mitochondria-targeted antioxidants and metabolic modulators as pharmacological interventions to slow ageing	Gruber, Jan; Fong, Sheng; Chen, Ce-Belle; Yoong, Sialee; Pastorin, Giorgia; Schaffer, Sebastian; Cheah, Irwin; Halliwell, Barry				Biotechnology Advances	SEP-OCT 2013	2013	31	5			SI	563	592		10.1016/j.biotechadv.2012.09.005			85	8.5	0	0	0	0	0	0	0	0	0	0	0	0	0	0	0	0	0	0	0	0	0	0	0	0	0	0	0	0	2
Cerium Oxide Nanoparticles Protect Endothelial Cells from Apoptosis Induced by Oxidative Stress	Chen, Shizhu; Hou, Yingjian; Cheng, Gong; Zhang, Cuimiao; Wang, Shuxiang; Zhang, Jinchao				Biological Trace Element Research	JUL 2013	2013	154	1				156	166		10.1007/s12011-013-9678-8			83	8.3	0	0	0	0	0	0	0	0	0	0	0	0	0	0	0	0	0	0	0	0	0	0	0	0	0	0	0	0	0
Delivery of Nox2-NADPH oxidase siRNA with polyketal nanoparticles for improving cardiac function following myocardial infarction	Somasuntharam, Inthirai; Boopathy, Archana V.; Khan, Raffay S.; Martinez, Mario D.; Brown, Milton E.; Murthy, Niren; Davis, Michael E.				Biomaterials	OCT 2013	2013	34	31				7790	7798		10.1016/j.biomaterials.2013.06.051			76	7.6	0	0	0	0	0	0	0	0	0	0	0	0	0	0	0	0	0	0	0	0	0	0	0	0	0	0	0	0	0
A fluorescent ratiometric nanosensor for detecting NO in aqueous media and imaging exogenous and endogenous NO in live cells	Yu, Changmin; Wu, Yinglong; Zeng, Fang; Wu, Shuizhu				Journal Of Materials Chemistry B	2013	2013	1	33				4152	4159		10.1039/c3tb20686f			69	6.9	0	0	0	0	0	0	0	0	0	0	0	0	0	0	0	0	0	0	0	0	0	0	0	0	0	0	0	0	2
Hydrogen peroxide-responsive copolyoxalate nanoparticles for detection and therapy of ischemia-reperfusion injury	Lee, Dongwon; Bae, Soochan; Ke, Qingen; Lee, Jiyoo; Song, Byungjoo; Karumanchi, S. Ananth; Khang, Gilson; Choi, Hak Soo; Kang, Peter M.				Journal Of Controlled Release	DEC 28 2013	2013	172	3				1102	1110		10.1016/j.jconrel.2013.09.020			60	6	0	0	0	0	0	0	0	0	0	0	0	0	0	0	0	0	0	0	0	0	0	0	0	0	0	0	0	0	0
Synthesis and Biological Evaluation of Novel Folic Acid Receptor-Targeted, beta-Cyclodextrin-Based Drug Complexes for Cancer Treatment	Yin, Juan-Juan; Sharma, Sonali; Shumyak, Stepan P.; Wang, Zhi-Xin; Zhou, Zhi-Wei; Zhang, Yangde; Guo, Peixuan; Li, Chen-Zhong; Kanwar, Jagat R.; Yang, Tianxin; Mohapatra, Shyam S.; Liu, Wanqing; Duan, Wei; Wang, Jian-Cheng; Li, Qi; Zhang, Xueji; Tan, Jun; Jia, Lee; Liang, Jun; Wei, Ming Q.; Li, Xiaotian; Zhou, Shu-Feng				Plos One	MAY 2 2013	2013	8	5						e62289	10.1371/journal.pone.0062289			51	5.1	0	0	0	0	0	0	0	0	0	0	0	0	0	0	0	0	0	0	0	0	0	0	0	0	0	0	0	0	1
S-nitrosation/Denitrosation in Cardiovascular Pathologies: Facts and Concepts for the Rational Design of S-nitrosothiols	Gaucher, Caroline; Boudier, Ariane; Dahboul, Fatima; Parent, Marianne; Leroy, Pierre				Current Pharmaceutical Design	JAN 2013	2013	19	3				458	472		10.2174/138161213804143635			42	4.2	0	0	0	0	0	0	0	0	0	0	0	0	0	0	0	0	0	0	0	0	0	0	0	0	0	0	0	0	3
Advanced Cardiovascular Stent Coated with Nanofiber	Oh, Byeongtaek; Lee, Chi H.				Molecular Pharmaceutics	DEC 2013	2013	10	12				4432	4442		10.1021/mp400231p			37	3.7	0	0	0	0	0	0	0	0	0	0	0	0	0	0	0	0	0	0	0	0	0	0	0	0	0	0	0	0	0
Pleiotropic functions of antioxidant nanoparticles for longevity and medicine	Narayanan, Kannan Badri; Park, Hyun Ho				Advances In Colloid And Interface Science	DEC 2013	2013	201					30	42		10.1016/j.cis.2013.10.008			34	3.4	0	0	0	0	0	0	0	0	0	0	0	0	0	0	0	0	0	0	0	0	0	0	0	0	0	0	0	0	0
Preparation and Characterization of Selenium Incorporated Guar Gum Nanoparticle and Its Interaction with H9c2 Cells	Soumya, Rema Sreenivasan; Vineetha, Vadavanath Prabhakaran; Reshma, Premachandran Latha; Raghu, Kozhiparambil Gopalan				Plos One	SEP 30 2013	2013	8	9						e74411	10.1371/journal.pone.0074411			32	3.2	0	0	0	0	0	0	0	0	0	0	0	0	0	0	0	0	0	0	0	0	0	0	0	0	0	0	0	0	0
Biocompatibility and Favorable Response of Mesenchymal Stem Cells on Fibronectin-Gold Nanocomposites	Hung, Huey-Shan; Tang, Cheng-Ming; Lin, Chien-Hsun; Lin, Shinn-Zong; Chu, Mei-Yun; Sun, Wei-Shen; Kao, Wei-Chien; Hsien-Hsu, Hsieh; Huang, Chih-Yang; Hsu, Shan-hui				Plos One	JUN 24 2013	2013	8	6						e65738	10.1371/journal.pone.0065738			29	2.9	0	0	0	0	0	0	0	0	0	0	0	0	0	0	0	0	0	0	0	0	0	0	0	0	0	0	0	0	0
Cytotoxicity, oxidative stress and expression of adhesion molecules in human umbilical vein endothelial cells exposed to dust from paints with or without nanoparticles	Mikkelsen, Lone; Jensen, Keld A.; Koponen, Ismo K.; Saber, Anne T.; Wallin, Hakan; Loft, Steffen; Vogel, Ulla; Moller, Peter				Nanotoxicology	MAR 2013	2013	7	2				117	134		10.3109/17435390.2011.641604			29	2.9	0	0	0	0	0	0	0	0	0	0	0	0	0	0	0	0	0	0	0	0	0	0	0	0	0	0	0	2	2
A potentiometric immunosensor based on silver nanoparticles decorated ZnO nanotubes, for the selective detection of d-dimer	Ibupoto, Z. H.; Jamal, N.; Khun, K.; Liu, X.; Willander, M.				Sensors And Actuators B-Chemical	JUN 2013	2013	182					104	111		10.1016/j.snb.2013.02.084			28	2.8	0	0	0	0	0	0	0	0	0	0	0	0	0	0	0	0	0	0	0	0	0	0	0	0	0	0	0	0	1
A Novel Signal-Amplified Immunoassay for the Detection of C-Reactive Protein Using HRP-Doped Magnetic Nanoparticles as Labels with the Electrochemical Quartz Crystal Microbalance as a Detector	Gan, Ning; Xiong, Ping; Wang, Ji; Li, Tianhua; Hu, Futao; Cao, Yuting; Zheng, Lei				Journal Of Analytical Methods In Chemistry	2013	2013	2013							482316	10.1155/2013/482316			23	2.3	0	0	0	0	0	0	0	0	0	0	0	0	0	0	0	0	0	0	0	0	0	0	0	0	0	0	0	0	0
Determination of triglycerides with special emphasis on biosensors: A review	Pundir, C. S.; Narang, Jagriti				International Journal Of Biological Macromolecules	OCT 2013	2013	61					379	389		10.1016/j.ijbiomac.2013.07.026			21	2.1	0	0	0	0	0	0	0	0	0	0	0	0	0	0	0	0	0	0	0	0	0	0	0	0	0	0	0	0	0
Toxic Effect of Silica Nanoparticles on Endothelial Cells through DNA Damage Response via Chk1-Dependent G2/M Checkpoint	Duan, Junchao; Yu, Yongbo; Li, Yang; Yu, Yang; Li, Yanbo; Zhou, Xianqing; Huang, Peili; Sun, Zhiwei				Plos One	APR 19 2013	2013	8	4						e62087	10.1371/journal.pone.0062087			17	1.7	0	0	0	0	0	0	0	0	0	0	0	0	0	0	0	0	0	0	0	0	0	0	0	0	0	0	0	0	2
Multiwall carbon nano-onions induce DNA damage and apoptosis in human umbilical vein endothelial cells	Xu, Yuying; Wang, Shuang-Ying; Yang, Jie; Gu, Xiaomin; Zhang, Jun; Zheng, Yi-Fan; Yang, Jun; Xu, Lihong; Zhu, Xin-Qiang				Environmental Toxicology	AUG 2013	2013	28	8				442	450		10.1002/tox.20736			16	1.6	0	0	0	0	0	0	0	0	0	0	0	0	0	0	0	0	0	0	0	0	0	0	0	0	0	0	0	0	3
Effect of co-administration of CoQ10-loaded nanoparticles on the efficacy and cardiotoxicity of doxorubicin-loaded nanoparticles	Swarnakar, Nitin K.; Thanki, Kaushik; Jain, Sanyog				Rsc Advances	2013	2013	3	34				14671	14685		10.1039/c3ra41107a			16	1.6	0	0	0	0	0	0	0	0	0	0	0	0	0	0	0	0	0	0	0	0	0	0	0	0	0	0	0	0	1
Gold Nanoparticles Attenuates Antimycin A-Induced Mitochondrial Dysfunction in MC3T3-E1 Osteoblastic Cells	Suh, Kwang Sik; Lee, Young Soon; Seo, Seung Hwan; Kim, Young Seol; Choi, Eun Mi				Biological Trace Element Research	JUN 2013	2013	153	1-3				428	436		10.1007/s12011-013-9679-7			15	1.5	0	0	0	0	0	0	0	0	0	0	0	0	0	0	0	0	0	0	0	0	0	0	0	0	0	0	0	0	0
Fullerenol C-60(OH)(24) nanoparticles decrease relaxing effects of dimethyl sulfoxide on rat uterus spontaneous contraction	Slavic, Marija; Djordjevic, Aleksandar; Radojicic, Ratko; Milovanovic, Slobodan; Orescanin-Dusic, Zorana; Rakocevic, Zlatko; Spasic, Mihajlo B.; Blagojevic, Dusko				Journal Of Nanoparticle Research	MAY 2013	2013	15	5						1650	10.1007/s11051-013-1650-1			14	1.4	0	0	0	0	0	0	0	0	0	0	0	0	0	0	0	0	0	0	0	0	0	0	0	0	0	0	0	0	0
Efficacy of all-trans retinoid acid in preventing nickel induced cardiotoxicity in myocardial cells of rats	Lou, Siyue; Zhong, Like; Yang, Xiaochun; Xue, Tao; Gai, Renhua; Zhu, Difeng; Zhao, Yuqin; Yang, Bo; Ying, Meidan; He, Qiaojun				Food And Chemical Toxicology	JAN 2013	2013	51					251	258		10.1016/j.fct.2012.09.007			6	0.6	0	0	0	0	0	0	0	0	0	0	0	0	0	0	0	0	0	0	0	0	0	0	0	0	0	0	0	0	0
A Novel Signal-Amplified Immunoassay for Myoglobin Using Magnetic Core-Shell Fe3O4@Au-Multi Walled Carbon Nanotubes Composites as Labels Based on One Piezoelectric Sensor	Gan, Ning; Wang, Lihong; Li, Tianhua; Sang, Weiguo; Hu, Futao; Cao, Yuting				Integrated Ferroelectrics	JAN 1 2013	2013	144	1				29	40		10.1080/10584587.2013.787010	11th China International Nanoscience and Technology Symposium (CINST)	OCT 21-25, 2012	5	0.5	0	0	0	0	0	0	0	0	0	0	0	0	0	0	0	0	0	0	0	0	0	0	0	0	0	0	0	0	1
An antioxidant nanozyme that uncovers the cytoprotective potential of vanadia nanowires	Vernekar, Amit A.; Sinha, Devanjan; Srivastava, Shubhi; Paramasivam, Prasath U.; D'Silva, Patrick; Mugesh, Govindasamy				Nature Communications	NOV 2014	2014	5							5301	10.1038/ncomms6301			209	23.22	0	0	0	0	0	0	0	0	0	0	0	0	0	0	0	0	0	0	0	0	0	0	0	0	0	0	0	0	0
Oxidation-responsive polymers for biomedical applications	Song, Cheng-Cheng; Du, Fu-Sheng; Li, Zi-Chen				Journal Of Materials Chemistry B	JUN 14 2014	2014	2	22				3413	3426		10.1039/c3tb21725f			124	13.78	0	0	0	0	0	0	0	0	0	0	0	0	0	0	0	0	0	0	0	0	0	0	0	0	0	0	0	0	0
ROS-Responsive Activatable Photosensitizing Agent for Imaging and Photodynamic Therapy of Activated Macrophages	Kim, Hyunjin; Kim, Youngmi; Kim, In-Hoo; Kim, Kyungtae; Choi, Yongdoo				Theranostics	2014	2014	4	1				1	11		10.7150/thno.7101			118	13.11	0	0	0	0	0	0	0	0	0	0	0	0	0	0	0	0	0	0	0	0	0	0	0	0	0	0	0	0	0
miR-181c Regulates the Mitochondrial Genome, Bioenergetics, and Propensity for Heart Failure In Vivo	Das, Samarjit; Bedja, Djahida; Campbell, Nathaniel; Dunkerly, Brittany; Chenna, Venugopal; Maitra, Anirban; Steenbergen, Charles				Plos One	MAY 8 2014	2014	9	5						e96820	10.1371/journal.pone.0096820			96	10.67	0	0	0	0	0	0	0	0	0	0	0	0	0	0	0	0	0	0	0	0	0	0	0	0	0	0	0	0	0
Role of oxidative stress in carbon nanotube-generated health effects	Moller, Peter; Christophersen, Daniel Vest; Jensen, Ditte Marie; Kermanizadeh, Ali; Roursgaard, Martin; Jacobsen, Nicklas Raun; Hemmingsen, Jette Gjerke; Danielsen, Pernille Hogh; Cao, Yi; Jantzen, Kim; Klingberg, Henrik; Hersoug, Lars-Georg; Loft, Steffen				Archives Of Toxicology	NOV 2014	2014	88	11				1939	1964		10.1007/s00204-014-1356-x			70	7.78	0	0	0	0	0	0	0	0	0	0	0	0	0	0	0	0	0	0	0	0	0	0	0	0	0	0	0	0	0
Interactive threats of nanoparticles to the biological system	Roy, Ruchi; Kumar, Sandeep; Tripathi, Anurag; Das, Mukul; Dwivedi, Premendra D.				Immunology Letters	MAR-APR 2014	2014	158	1-2				79	87		10.1016/j.imlet.2013.11.019			67	7.44	0	0	0	0	0	0	0	0	0	0	0	0	0	0	0	0	0	0	0	0	0	0	0	0	0	0	0	0	0
Glucose-sensitive colorimetric sensor based on peroxidase mimics activity of porphyrin-Fe(3)o(4) nanocomposites	Liu, Qingyun; Li, Hui; Zhao, Qingru; Zhu, Renren; Yang, Yanting; Jia, Qingyan; Bian, Bing; Zhuo, Linhai				Materials Science & Engineering C-Materials For Biological Applications	AUG 1 2014	2014	41					142	151		10.1016/j.msec.2014.04.038			65	7.22	0	0	0	0	0	0	0	0	0	0	0	0	0	0	0	0	0	0	0	0	0	0	0	0	0	0	0	0	0
Therapeutic use of H2O2-responsive anti-oxidant polymer nanoparticles for doxorubicin-induced cardiomyopathy	Park, Seunggyu; Yoon, Jooheung; Bae, Soochan; Park, Minhyung; Kang, Changsun; Ke, Qingen; Lee, Dongwon; Kang, Peter M.				Biomaterials	JUL 2014	2014	35	22				5944	5953		10.1016/j.biomaterials.2014.03.084			64	7.11	0	0	0	0	0	0	0	0	0	0	0	0	0	0	0	0	0	0	0	0	0	0	0	0	0	0	0	0	0
Polymeric Micellar Co-delivery of Resveratrol and Curcumin to Mitigate In Vitro Doxorubicin-Induced Cardiotoxicity	Carlson, Lisa Janssen; Cote, Brianna; Alani, Adam W. G.; Rao, Deepa A.				Journal Of Pharmaceutical Sciences	AUG 2014	2014	103	8				2315	2322		10.1002/jps.24042			62	6.89	0	0	0	0	0	0	0	0	0	0	0	0	0	0	0	0	0	0	0	0	0	0	0	0	0	0	0	0	0
Using citrate-functionalized TiO2 nanoparticles to study the effect of particle size on zebrafish embryo toxicity	Kim, M. -S.; Louis, K. M.; Pedersen, J. A.; Hamers, R. J.; Peterson, R. E.; Heideman, W.				Analyst	2014	2014	139	5				964	972		10.1039/c3an01966g			47	5.22	0	0	0	0	0	0	0	0	0	0	0	0	0	0	0	0	0	0	0	0	0	0	0	0	0	0	0	0	0
Nanodiamonds activate blood platelets and induce thromboembolism	Kumari, Sharda; Singh, Manoj K.; Singh, Sunil K.; Gracio, Jose J. A.; Dash, Debabrata				Nanomedicine	MAR 2014	2014	9	3				427	440		10.2217/NNM.13.23			38	4.22	0	0	0	0	0	0	0	0	0	0	0	0	0	0	0	0	0	0	0	0	0	0	0	0	0	0	0	0	2
Resveratrol self-emulsifying system increases the uptake by endothelial cells and improves protection against oxidative stress-mediated death	Amri, Ahmed; Le Clanche, Solenn; Therond, Patrice; Bonnefont-Rousselot, Dominique; Borderie, Didier; Lai-Kuen, Rene; Chaumeil, Jean-Claude; Sfar, Souad; Charrueau, Christine				European Journal Of Pharmaceutics And Biopharmaceutics	APR 2014	2014	86	3				418	426		10.1016/j.ejpb.2013.10.015			36	4	0	0	0	0	0	0	0	0	0	0	0	0	0	0	0	0	0	0	0	0	0	0	0	0	0	0	0	0	0
ZnO nanoparticles as an oxidase mimic-mediated flow-injection chemiluminescence system for sensitive determination of carvedilol	Biparva, Pourya; Abedirad, Seyed Mohammad; Kazemi, Sayed Yahya				Talanta	DEC 1 2014	2014	130					116	121		10.1016/j.talanta.2014.06.036			33	3.67	0	0	0	0	0	0	0	0	0	0	0	0	0	0	0	0	0	0	0	0	0	0	0	0	0	0	0	0	0
Antioxidative nanofullerol prevents intervertebral disk degeneration	Yang, Xinlin; Jin, Li; Yao, Lu; Shen, Francis H.; Shimer, Adam L.; Li, Xudong				International Journal Of Nanomedicine	2014	2014	9					2419	2430		10.2147/IJN.S60853			31	3.44	0	0	0	0	0	0	0	0	0	0	0	0	0	0	0	0	0	0	0	0	0	0	0	0	0	0	0	0	0
PLGA nanofiber membranes loaded with epigallocatechin-3-O-gallate are beneficial to prevention of postsurgical adhesions	Shin, Yong Cheol; Yang, Won Jun; Lee, Jong Ho; Oh, Jin-Woo; Kim, Tai Wan; Park, Jong-Chul; Hyon, Suong-Hyu; Han, Dong-Wook				International Journal Of Nanomedicine	2014	2014	9					4067	4078		10.2147/IJN.S68197			29	3.22	0	0	0	0	0	0	0	0	0	0	0	0	0	0	0	0	0	0	0	0	0	0	0	0	0	0	0	0	0
Interferon-Tau Attenuates Uptake of Nanoparticles and Secretion of Interleukin-1 beta in Macrophages	Hara, Kyoko; Shirasuna, Koumei; Usul, Fumitake; Karasawa, Tadayoshi; Mizushina, Yoshiko; Kimura, Hiroaki; Kawashima, Akira; Ohkuchi, Akihide; Matsuyama, Shuichi; Kimura, Koji; Takahashi, Masafumi				Plos One	DEC 8 2014	2014	9	12						e113974	10.1371/journal.pone.0113974			25	2.78	0	0	0	0	0	0	0	0	0	0	0	0	0	0	0	0	0	0	0	0	0	0	0	0	0	0	0	0	0
A SERS-active enzymatic product used for the quantification of disease-related molecules	Yu, Zhi; Chen, Lei; Wang, Yue; Wang, Xu; Song, Wei; Ruan, Weidong; Zhao, Bing; Cong, Qian				Journal Of Raman Spectroscopy	JAN 2014	2014	45	1				75	81		10.1002/jrs.4425			24	2.67	0	0	0	0	0	0	0	0	0	0	0	0	0	0	0	0	0	0	0	0	0	0	0	0	0	0	0	0	0
Amino-Functionalization of Carbon Nanotubes by Using a Factorial Design: Human Cardiac Troponin T Immunosensing Application	Freitas, Tatianny A.; Mattos, Alessandra B.; Silva, Barbara V. M.; Dutra, Rosa F.				Biomed Research International	2014	2014	2014							929786	10.1155/2014/929786			23	2.56	0	0	0	0	0	0	0	0	0	0	0	0	0	0	0	0	0	0	0	0	0	0	0	0	0	0	0	0	0
Beneficial properties of selenium incorporated guar gum nanoparticles against ischemia/reperfusion in cardiomyoblasts (H9c2)	Soumya, R. S.; Vineetha, V. P.; Raj, P. Salin; Raghu, K. G.				Metallomics	2014	2014	6	11				2134	2147		10.1039/c4mt00241e			23	2.56	0	0	0	0	0	0	0	0	0	0	0	0	0	0	0	0	0	0	0	0	0	0	0	0	0	0	0	0	0
Gold nanoparticles conjugates-amplified aptamer immunosensing screen-printed carbon electrode strips for thrombin detection	Yeh, Fang-Yuan; Liu, Ting-Yu; Tseng, I-Hua; Yang, Chung-Wei; Lu, Li-Che; Lin, Chih-Sheng				Biosensors & Bioelectronics	NOV 15 2014	2014	61					336	343		10.1016/j.bios.2014.05.007			22	2.44	0	0	0	0	0	0	0	0	0	0	0	0	0	0	0	0	0	0	0	0	0	0	0	0	0	0	0	0	0
Cross-linking of protein scaffolds for therapeutic applications: PCL nanofibers delivering riboflavin for protein cross-linking	Sridhar, Radhakrishnan; Madhaiyan, Kalaipriya; Sundarrajan, Subramanian; Gora, Aleksander; Venugopal, Jayarama Reddy; Ramakrishna, Seeram				Journal Of Materials Chemistry B	2014	2014	2	12				1626	1633		10.1039/c3tb21789b			20	2.22	0	0	0	0	0	0	0	0	0	0	0	0	0	0	0	0	0	0	0	0	0	0	0	0	0	0	0	0	0
Biocompatibility of cerium dioxide and silicon dioxide nanoparticles with endothelial cells	Strobel, Claudia; Foerster, Martin; Hilger, Ingrid				Beilstein Journal Of Nanotechnology	OCT 17 2014	2014	5					1795	1807		10.3762/bjnano.5.190			18	2	0	0	0	0	0	0	0	0	0	0	0	0	0	0	0	0	0	0	0	0	0	0	0	0	0	0	0	0	0
Nanotheranostics in Evidence Based Personalized Medicine	Sharma, Sushil				Current Drug Targets	2014	2014	15	10				915	930		10.2174/1389450115666140826123552			18	2	0	0	0	0	0	0	0	0	0	0	0	0	0	0	0	0	0	0	0	0	0	0	0	0	0	0	0	0	0
The acute exposure effects of inhaled nickel nanoparticles on murine endothelial progenitor cells	Liberda, Eric N.; Cuevas, Azita K.; Qu, Qingshan; Chen, Lung Chi				Inhalation Toxicology	AUG 2014	2014	26	10				588	597		10.3109/08958378.2014.937882			17	1.89	0	0	0	0	0	0	0	0	0	0	0	0	0	0	0	0	0	0	0	0	0	0	0	0	0	0	0	0	0
Environmentally persistent free radicals inhibit cytochrome P450 activity in rat liver microsomes	Reed, James R.; Cawley, George F.; Ardoin, Taylor G.; Dellinger, Barry; Lomnicki, Slawomir M.; Hasan, Farhana; Kiruri, Lucy W.; Backes, Wayne L.				Toxicology And Applied Pharmacology	JUN 1 2014	2014	277	2				200	209		10.1016/j.taap.2014.03.021			14	1.56	0	0	0	0	0	0	0	0	0	0	0	0	0	0	0	0	0	0	0	0	0	0	0	0	0	0	0	0	0
Surface ligand influenced free radical protection of superparamagnetic iron oxide nanoparticles (SPIONs) toward H9c2 cardiac cells	Mohammad, Faruq; Yusof, Nor Azah				Journal Of Materials Science	SEP 2014	2014	49	18				6290	6301		10.1007/s10853-014-8354-5			11	1.22	0	0	0	0	0	0	0	0	0	0	0	0	0	0	0	0	0	0	0	0	0	0	0	0	0	0	0	0	0
Nanofiber-Coated Drug Eluting Stent for the Stabilization of Mast Cells	Oh, Byeongtaek; Lee, Chi H.				Pharmaceutical Research	SEP 2014	2014	31	9				2463	2478		10.1007/s11095-014-1341-3			9	1	0	0	0	0	0	0	0	0	0	0	0	0	0	0	0	0	0	0	0	0	0	0	0	0	0	0	0	0	0
Spectral Features and In Vitro Antioxidant Study of Nanoscale Solid Dispersions of Different Sizes of Coenzyme Q(10) (CoQ(10)) Prepared by Heat Melt and High-pressure Homogenization Method	Ge, Yunlong; Zhao, Xiuhua; Wang, Song; Zu, Yuangang; Li, Qingyong; Sang, Mei; Sui, Xiaoyu; Wang, Kunlun				Current Nanoscience	2014	2014	10	2				292	296		10.2174/15734137113099990055			1	0.11	0	0	0	0	0	0	0	0	0	0	0	0	0	0	0	0	0	0	0	0	0	0	0	0	0	0	0	0	0
Exosomes/microvesicles from induced pluripotent stem cells deliver cardioprotective miRNAs and prevent cardiomyocyte apoptosis in the ischemic myocardium	Wang, Yingjie; Zhang, Lan; Li, Yongjun; Chen, Lijuan; Wang, Xiaolong; Guo, Wei; Zhang, Xue; Qin, Gangjian; He, Sheng-hu; Zimmerman, Arthur; Liu, Yutao; Kim, Il-man; Weintraub, Neal L.; Tang, Yaoliang				International Journal Of Cardiology	AUG 1 2015	2015	192					61	69		10.1016/j.ijcard.2015.05.020			262	32.75	0	0	0	0	0	0	0	0	0	0	0	0	0	0	0	0	0	0	0	0	0	0	0	0	0	0	0	0	0
Silica nanoparticles induce oxidative stress, inflammation, and endothelial dysfunction in vitro via activation of the MAPK/Nrf2 pathway and nuclear factor-kappa B signaling	Guo, Caixia; Xia, Yinye; Niu, Piye; Jiang, Lizhen; Duan, Junchao; Yu, Yang; Zhou, Xianqing; Li, Yanbo; Sun, Zhiwei				International Journal Of Nanomedicine	2015	2015	10					1463	1477		10.2147/IJN.S76114			145	18.13	0	0	0	0	0	0	0	0	0	0	0	0	0	0	0	0	0	0	0	0	0	0	0	0	0	0	0	0	0
Redox Roles of Reactive Oxygen Species in Cardiovascular Diseases	He, Feng; Zuo, Li				International Journal Of Molecular Sciences	NOV 2015	2015	16	11				27770	27780		10.3390/ijms161126059			139	17.38	0	0	0	0	0	0	0	0	0	0	0	0	0	0	0	0	0	0	0	0	0	0	0	0	0	0	0	0	0
Trans-Blood Brain Barrier Delivery of Dopamine-Loaded Nanoparticles Reverses Functional Deficits in Parkinsonian Rats	Pahuja, Richa; Seth, Kavita; Shukla, Anshi; Shukla, Rajendra Kumar; Bhatnagar, Priyanka; Chauhan, Lalit Kumar Singh; Saxena, Prem Narain; Arun, Jharna; Chaudhari, Bhushan Pradosh; Patel, Devendra Kumar; Singh, Sheelendra Pratap; Shukla, Rakesh; Khanna, Vinay Kumar; Kumar, Pradeep; Chaturvedi, Rajnish Kumar; Gupta, Kailash Chand				Acs Nano	MAY 2015	2015	9	5				4850	4871		10.1021/nn506408v			135	16.88	0	0	0	0	0	0	0	0	0	0	0	0	0	0	0	0	0	0	0	0	0	0	0	0	0	0	0	0	0
ROS-responsive microspheres for on demand antioxidant therapy in a model of diabetic peripheral arterial disease	Poole, Kristin M.; Nelson, Christopher E.; Joshi, Rucha V.; Martin, John R.; Gupta, Mukesh K.; Haws, Sky Lar C.; Kavanaugh, Taylor E.; Skala, Melissa C.; Duvall, Craig L.				Biomaterials	FEB 2015	2015	41					166	175		10.1016/j.biomaterials.2014.11.016			121	15.13	0	0	0	0	0	0	0	0	0	0	0	0	0	0	0	0	0	0	0	0	0	0	0	0	0	0	0	0	0
Graphene Oxides Show Angiogenic Properties	Mukherjee, Sudip; Sriram, Pavithra; Barui, Ayan Kumar; Nethi, Susheel Kumar; Veeriah, Vimal; Chatterjee, Suvro; Suresh, Kattimuttathu Ittara; Patra, Chitta Ranjan				Advanced Healthcare Materials	AUG 5 2015	2015	4	11				1722	1732		10.1002/adhm.201500155			107	13.38	0	0	0	0	0	0	0	0	0	0	0	0	0	0	0	0	0	0	0	0	0	0	0	0	0	0	0	0	0
Role of Antioxidants for the Treatment of Cardiovascular Diseases: Challenges and Opportunities	Jain, Amit K.; Mehra, Neelesh K.; Swarnakar, Nitin K.				Current Pharmaceutical Design	2015	2015	21	30				4441	4455		10.2174/1381612821666150803151758			79	9.88	0	0	0	0	0	0	0	0	0	0	0	0	0	0	0	0	0	0	0	0	0	0	0	0	0	0	0	0	0
Synthesis of Luminescent Graphene Quantum Dots with High Quantum Yield and Their Toxicity Study	Jiang, Dan; Chen, Yunping; Li, Na; Li, Wen; Wang, Zhenguo; Zhu, Jingli; Zhang, Hong; Liu, Bin; Xu, Shan				Plos One	DEC 28 2015	2015	10	12						e0144906	10.1371/journal.pone.0144906			70	8.75	0	0	0	0	0	0	0	0	0	0	0	0	0	0	0	0	0	0	0	0	0	0	0	0	0	0	0	0	0
Platinum Nanoparticles: Efficient and Stable Catechol Oxidase Mimetics	Liu, Yi; Wu, Haohao; Chong, Yu; Wamer, Wayne G.; Xia, Qingsu; Cai, Lining; Nie, Zhihong; Fu, Peter P.; Yin, Jun-Jie				Acs Applied Materials & Interfaces	SEP 9 2015	2015	7	35				19709	19717		10.1021/acsami.5b05180			68	8.5	0	0	0	0	0	0	0	0	0	0	0	0	0	0	0	0	0	0	0	0	0	0	0	0	0	0	0	0	0
An in vivo evaluation of acute toxicity of cobalt ferrite (CoFe2O4) nanoparticles in larval-embryo Zebrafish (Danio rerio)	Ahmad, Farooq; Liu, Xiaoyi; Zhou, Ying; Yao, Hongzhou				Aquatic Toxicology	SEP 2015	2015	166					21	28		10.1016/j.aquatox.2015.07.003			56	7	0	0	0	0	0	0	0	0	0	0	0	0	0	0	0	0	0	0	0	0	0	0	0	0	0	0	0	0	0
Combined toxicity of amorphous silica nanoparticles and methylmercury to human lung epithelial cells	Yu, Yongbo; Duan, Junchao; Li, Yang; Yu, Yang; Jin, Minghua; Li, Chenxu; Wang, Yapei; Sun, Zhiwei				Ecotoxicology And Environmental Safety	FEB 2015	2015	112					144	152		10.1016/j.ecoenv.2014.10.026			52	6.5	0	0	0	0	0	0	0	0	0	0	0	0	0	0	0	0	0	0	0	0	0	0	0	0	0	0	0	0	0
One-pot synthesis of porphyrin functionalized gamma-Fe2O3 nanocomposites as peroxidase mimics for H2O2 and glucose detection	Liu, Qingyun; Zhang, Leyou; Li, Hui; Jia, Qingyan; Jiang, Yanling; Yang, Yanting; Zhu, Renren				Materials Science & Engineering C-Materials For Biological Applications	OCT 1 2015	2015	55					193	200		10.1016/j.msec.2015.05.028			44	5.5	0	0	0	0	0	0	0	0	0	0	0	0	0	0	0	0	0	0	0	0	0	0	0	0	0	0	0	0	0
Iron Oxide Nanoparticles Induce Dopaminergic Damage: In vitro Pathways and In Vivo Imaging Reveals Mechanism of Neuronal Damage	Imam, Syed Z.; Lantz-McPeak, Susan M.; Cuevas, Elvis; Rosas-Hernandez, Hector; Liachenko, Serguei; Zhang, Yongbin; Sarkar, Sumit; Ramu, Jaivijay; Robinson, Bonnie L.; Jones, Yvonne; Gough, Bobby; Paule, Merle G.; Ali, Syed F.; Binienda, Zbigniew K.				Molecular Neurobiology	OCT 2015	2015	52	2			SI	913	926		10.1007/s12035-015-9259-2			43	5.38	0	0	0	0	0	0	0	0	0	0	0	0	0	0	0	0	0	0	0	0	0	0	0	0	0	0	0	0	0
A Cholesterol Biosensor Based on the NIR Electrogenerated-Chemiluminescence (ECL) of Water-Soluble CdSeTe/ZnS Quantum Dots	Stewart, Alasdair J.; O'Reilly, Emmet J.; Moriarty, Roisin D.; Bertoncello, Paolo; Keyes, Tia E.; Forster, Robert J.; Dennany, Lynn				Electrochimica Acta	MAR 1 2015	2015	157					8	14		10.1016/j.electacta.2015.01.073			43	5.38	0	0	0	0	0	0	0	0	0	0	0	0	0	0	0	0	0	0	0	0	0	0	0	0	0	0	0	0	0
Hydrogen peroxide-activatable antioxidant prodrug as a targeted therapeutic agent for ischemia-reperfusion injury	Lee, Dongwon; Park, Seunggyu; Bae, Soochan; Jeong, Dahee; Park, Minhyung; Kang, Changsun; Yoo, Wooyoung; Samad, Mohammed A.; Ke, Qingen; Khang, Gilson; Kang, Peter M.				Scientific Reports	NOV 13 2015	2015	5							16592	10.1038/srep16592			42	5.25	0	0	0	0	0	0	0	0	0	0	0	0	0	0	0	0	0	0	0	0	0	0	0	0	0	0	0	0	0
Visual detection of myoglobin via G-quadruplex DNAzyme functionalized gold nanoparticles-based colorimetric biosensor	Wang, Qing; Yang, Xiaohan; Yang, Xiaohai; Liu, Fang; Wang, Kemin				Sensors And Actuators B-Chemical	JUN 2015	2015	212					440	445		10.1016/j.snb.2015.02.040			42	5.25	0	0	0	0	0	0	0	0	0	0	0	0	0	0	0	0	0	0	0	0	0	0	0	0	0	0	0	0	0
Combined exposure to nano-silica and lead induced potentiation of oxidative stress and DNA damage in human lung epithelial cells	Lu, Chun-Feng; Yuan, Xiao-Yan; Li, Li-Zhong; Zhou, Wei; Zhao, Jun; Wang, Yi-Mei; Peng, Shuang-Qing				Ecotoxicology And Environmental Safety	DEC 2015	2015	122					537	544		10.1016/j.ecoenv.2015.09.030			40	5	0	0	0	0	0	0	0	0	0	0	0	0	0	0	0	0	0	0	0	0	0	0	0	0	0	0	0	0	0
Biological thiols-triggered hydrogen sulfide releasing microfibers for tissue engineering applications	Feng, Sheng; Zhao, Yu; Xian, Ming; Wang, Qian				Acta Biomaterialia	NOV 2015	2015	27					205	213		10.1016/j.actbio.2015.09.010			37	4.63	0	0	0	0	0	0	0	0	0	0	0	0	0	0	0	0	0	0	0	0	0	0	0	0	0	0	0	0	0
Endothelial cell activation, oxidative stress and inflammation induced by a panel of metal-based nanomaterials	Danielsen, Pernille Hogh; Cao, Yi; Roursgaard, Martin; Moller, Peter; Loft, Steffen				Nanotoxicology	2015	2015	9	7				813	824		10.3109/17435390.2014.980449			36	4.5	0	0	0	0	0	0	0	0	0	0	0	0	0	0	0	0	0	0	0	0	0	0	0	0	0	0	0	0	0
Nanoparticle-Mediated Dual Delivery of an Antioxidant and a Peptide against the L-Type Ca2+ Channel Enables Simultaneous Reduction of Cardiac Ischemia-Reperfusion Injury	Hardy, Naviin; Viola, Helena M.; Johnstone, Victoria P. A.; Clemons, Tristan D.; Szappanos, Henrietta Cserne; Singh, Ruhani; Smith, Nicole M.; Iyer, K. Swaminathan; Hool, Livia C.				Acs Nano	JAN 2015	2015	9	1				279	289		10.1021/nn5061404			36	4.5	0	0	0	0	0	0	0	0	0	0	0	0	0	0	0	0	0	0	0	0	0	0	0	0	0	0	0	0	0
Investigation of molecular mechanisms and regulatory pathways of pro-angiogenic nanorods	Nethi, Susheel Kumar; Veeriah, Vimal; Barui, Ayan Kumar; Rajendran, Saranya; Mattapally, Saidulu; Misra, Sanjay; Chatterjee, Suvro; Patra, Chitta Ranjan				Nanoscale	2015	2015	7	21				9760	9770		10.1039/c5nr01327e			36	4.5	0	0	0	0	0	0	0	0	0	0	0	0	0	0	0	0	0	0	0	0	0	0	0	0	0	0	0	0	0
Microvascular and mitochondrial dysfunction in the female F1 generation after gestational TiO2 nanoparticle exposure	Stapleton, Phoebe A.; Nichols, Cody E.; Yi, Jinghai; McBride, Carroll R.; Minarchick, Valerie C.; Shepherd, Danielle L.; Hollander, John M.; Nurkiewicz, Timothy R.				Nanotoxicology	2015	2015	9	8				941	951		10.3109/17435390.2014.984251			36	4.5	0	0	0	0	0	0	0	0	0	0	0	0	0	0	0	0	0	0	0	0	0	0	0	0	0	0	0	0	0
Self-assembled betulinic acid protects doxorubicin induced apoptosis followed by reduction of ROS-TNF-alpha-caspase-3 activity	Dash, Sandeep Kumar; Chattopadhyay, Sourav; Ghosh, Totan; Dash, Shib Shankar; Tripathy, Satyajit; Das, Balaram; Bag, Braja Gopal; Das, Debasis; Roy, Somenath				Biomedicine & Pharmacotherapy	MAY 2015	2015	72					144	157		10.1016/j.biopha.2015.04.017			32	4	0	0	0	0	0	0	0	0	0	0	0	0	0	0	0	0	0	0	0	0	0	0	0	0	0	0	0	0	0
Superparamagnetic iron oxide nanoparticles exacerbate the risks of reactive oxygen species-mediated external stresses	Luo, Cheng; Li, Yan; Yang, Liang; Wang, Xun; Long, Jiangang; Liu, Jiankang				Archives Of Toxicology	MAR 2015	2015	89	3				357	369		10.1007/s00204-014-1267-x			29	3.63	0	0	0	0	0	0	0	0	0	0	0	0	0	0	0	0	0	0	0	0	0	0	0	0	0	0	0	0	0
Investigation of Tumor Cell Behaviors on a Vascular Microenvironment-Mimicking Microfluidic Chip	Huang, Rong; Zheng, Wenfu; Liu, Wenwen; Zhang, Wei; Long, Yunze; Jiang, Xingyu				Scientific Reports	DEC 3 2015	2015	5							17768	10.1038/srep17768			27	3.38	0	0	0	0	0	0	0	0	0	0	0	0	0	0	0	0	0	0	0	0	0	0	0	0	0	0	0	0	0
Upconversion nanoparticle-mediated photodynamic therapy induces THP-I macrophage apoptosis via ROS bursts and activation of the mitochondrial caspase pathway	Zhu, Xing; Wang, Hao; Zheng, Longbin; Zhong, Zhaoyu; Li, Xuesong; Zhao, Jing; Kou, Jiayuan; Jiang, Yueqing; Zheng, Xiufeng; Liu, Zhongni; Li, Hongxia; Cao, Wenwu; Tian, Ye; Wang, You; Yang, Liming				International Journal Of Nanomedicine	2015	2015	10					3719	3736		10.2147/IJN.S82162			27	3.38	0	0	0	0	0	0	0	0	0	0	0	0	0	0	0	0	0	0	0	0	0	0	0	0	0	0	0	0	0
Automobile diesel exhaust particles induce lipid droplet formation in macrophages in vitro	Cao, Yi; Jantzen, Kim; Gouveia, Ana Cecilia Damiao; Skovmand, Astrid; Roursgaard, Martin; Loft, Steffen; Moller, Peter				Environmental Toxicology And Pharmacology	JUL 2015	2015	40	1				164	171		10.1016/j.etap.2015.06.012			26	3.25	0	0	0	0	0	0	0	0	0	0	0	0	0	0	0	0	0	0	0	0	0	0	0	0	0	0	0	0	0
Cerium Dioxide Nanoparticle Exposure Improves Microvascular Dysfunction and Reduces Oxidative Stress in Spontaneously Hypertensive Rats	Minarchick, Valerie C.; Stapleton, Phoebe A.; Sabolsky, Edward M.; Nurkiewicz, Timothy R.				Frontiers In Physiology	NOV 17 2015	2015	6							339	10.3389/fphys.2015.00339			25	3.13	0	0	0	0	0	0	0	0	0	0	0	0	0	0	0	0	0	0	0	0	0	0	0	0	0	0	0	0	0
Acute in Vivo Toxicity Mitigation of PEI-Coated Maghemite Nanoparticles Using Controlled Oxidation and Surface Modifications toward siRNA Delivery	Israel, Liron Limor; Lellouche, Emmanuel; Ostrovsky, Stella; Yarmiayev, Valeria; Bechor, Moshe; Michaeli, Shulamit; Lellouche, Jean-Paul (Moshe)				Acs Applied Materials & Interfaces	JUL 22 2015	2015	7	28				15240	15255		10.1021/acsami.5b02743			24	3	0	0	0	0	0	0	0	0	0	0	0	0	0	0	0	0	0	0	0	0	0	0	0	0	0	0	0	0	0
Sodium selenite/selenium nanoparticles (SeNPs) protect cardiomyoblasts and zebrafish embryos against ethanol induced oxidative stress	Kalishwaralal, Kalimuthu; Jeyabharathi, Subhaschandrabose; Sundar, Krishnan; Muthukumaran, Azhaguchamy				Journal Of Trace Elements In Medicine And Biology	2015	2015	32					135	144		10.1016/j.jtemb.2015.06.010			22	2.75	0	0	0	0	0	0	0	0	0	0	0	0	0	0	0	0	0	0	0	0	0	0	0	0	0	0	0	0	0
Intravenous and Gastric Cerium Dioxide Nanoparticle Exposure Disrupts Microvascular Smooth Muscle Signaling	Minarchick, Valerie C.; Stapleton, Phoebe A.; Fix, Natalie R.; Leonard, Stephen S.; Sabolsky, Edward M.; Nurkiewicz, Timothy R.				Toxicological Sciences	MAR 2015	2015	144	1				77	89		10.1093/toxsci/kfu256			20	2.5	0	0	0	0	0	0	0	0	0	0	0	0	0	0	0	0	0	0	0	0	0	0	0	0	0	0	0	0	0
Cyclosporine A loaded self-nanoemulsifying drug delivery system (SNEDDS): implication of a functional excipient based co-encapsulation strategy on oral bioavailability and nephrotoxicity	Jain, Sanyog; Kambam, Sindhu; Thanki, Kaushik; Jain, Amit K.				Rsc Advances	2015	2015	5	61				49633	49642		10.1039/c5ra04762e			20	2.5	0	0	0	0	0	0	0	0	0	0	0	0	0	0	0	0	0	0	0	0	0	0	0	0	0	0	0	0	0
Development toxicity of functionalized single-walled carbon nanotubes on rare minnow embryos and larvae	Zhu, Bin; Liu, Guang-Lu; Ling, Fei; Song, Lin-Sheng; Wang, Gao-Xue				Nanotoxicology	2015	2015	9	5				579	590		10.3109/17435390.2014.957253			17	2.13	0	0	0	0	0	0	0	0	0	0	0	0	0	0	0	0	0	0	0	0	0	0	0	0	0	0	0	0	0
Label-Free and Sensitive Detection of Thrombomodulin, a Marker of Endothelial Cell Injury, Using Quartz Crystal Microbalance	Luo, Yiqun; Liu, Tong; Zhu, Jiaming; Kong, Liyan; Wang, Wen; Tan, Liang				Analytical Chemistry	NOV 17 2015	2015	87	22				11277	11284		10.1021/acs.analchem.5b02447			12	1.5	0	0	0	0	0	0	0	0	0	0	0	0	0	0	0	0	0	0	0	0	0	0	0	0	0	0	0	0	0
New concepts to fight oxidative stress: nanosized three-dimensional supramolecular antioxidant assemblies	Richard, Pascal U.; Duskey, Jason T.; Stolarov, Svedana; Spulber, Mariana; Palivan, Cornelia G.				Expert Opinion On Drug Delivery	SEP 2015	2015	12	9				1527	1545		10.1517/17425247.2015.1036738			10	1.25	0	0	0	0	0	0	0	0	0	0	0	0	0	0	0	0	0	0	0	0	0	0	0	0	0	0	0	0	0
Cerium nanoparticles synthesized using aqueous extract of Centella asiatica: characterization, determination of free radical scavenging activity and evaluation of efficacy against cardiomyoblast hypertrophy	Sankar, Vandana; SalinRaj, Palayyan; Athira, Raj; Soumya, Rema Sreenivasan; Raghu, Kozhiparambil Gopalan				Rsc Advances	2015	2015	5	27				21074	21083		10.1039/c4ra16893c			10	1.25	0	0	0	0	0	0	0	0	0	0	0	0	0	0	0	0	0	0	0	0	0	0	0	0	0	0	0	0	0
Biomimicking Robust Hydrogel for the Mesenchymal Stem Cell Carrier	Oh, Byeongtaek; Melchert, Russell B.; Lee, Chi H.				Pharmaceutical Research	OCT 2015	2015	32	10				3213	3227		10.1007/s11095-015-1698-y			8	1	0	0	0	0	0	0	0	0	0	0	0	0	0	0	0	0	0	0	0	0	0	0	0	0	0	0	0	0	0
Effects of Aftermarket Control Technologies on Gas and Particle Phase Oxidative Potential from Diesel Engine Emissions	Pavovic, Jelica; Holder, Amara L.; Yelyerton, Tiffany L. B.				Environmental Science & Technology	SEP 1 2015	2015	49	17				10544	10552		10.1021/acs.est.5b01487			8	1	0	0	0	0	0	0	0	0	0	0	0	0	0	0	0	0	0	0	0	0	0	0	0	0	0	0	0	0	0
Effects of 2,3-dimercaptosuccinic acid modified Fe2O3 nanoparticles on microstructure and biological activity of cardiomyocytes	Mou, Yongchao; Zhou, Jin; Xiong, Fei; Li, Hong; Sun, Hongyu; Han, Yao; Gu, Ning; Wang, Changyong				Rsc Advances	2015	2015	5	25				19493	19501		10.1039/c4ra11079j			8	1	0	0	0	0	0	0	0	0	0	0	0	0	0	0	0	0	0	0	0	0	0	0	0	0	0	0	0	0	0
The Endothelium as a Target for the Treatment of Heart Failure	Yang, Ou; Li, Jie; Kong, Jian				Cell Biochemistry And Biophysics	JUL 2015	2015	72	3				751	756		10.1007/s12013-015-0526-7			4	0.5	0	0	0	0	0	0	0	0	0	0	0	0	0	0	0	0	0	0	0	0	0	0	0	0	0	0	0	0	0
A glowing antioxidant from tasar silk cocoon	Kusurkar, Tejas Sanjeev; Gangwar, Anamika; Bawankar, Mangesh; Mandal, Anupam; Dethe, Dattatraya; Thakur, Ashwani Kumar; Singh, Sushil Kumar; Bhargava, Kalpana; Khurana, Sukant; Sethy, Niroj Kumar; Das, Mainak				Rsc Advances	2015	2015	5	126				104563	104573		10.1039/c5ra14148f			4	0.5	0	0	0	0	0	0	0	0	0	0	0	0	0	0	0	0	0	0	0	0	0	0	0	0	0	0	0	0	0
Mitoprotective activity of oxidized carbon nanotubes against mitochondrial swelling induced in multiple experimental conditions and predictions with new expected-value perturbation theory	Gonzalez-Durruthy, Michael; Monserrat, Jose Maria; Alberici, Luciane C.; Naal, Zeki; Curti, Carlos; Gonzalez-Diaz, Humberto				Rsc Advances	2015	2015	5	125				103229	103245		10.1039/c5ra14435c			2	0.25	0	0	0	0	0	0	0	0	0	0	0	0	0	0	0	0	0	0	0	0	0	0	0	0	0	0	0	0	0
Zinc oxide nanoparticles induce oxidative DNA damage and ROS-triggered mitochondria-mediated apoptosis in zebrafish embryos	Zhao, Xuesong; Ren, Xin; Zhu, Rong; Luo, Zhouying; Ren, Baixiang				Aquatic Toxicology	NOV 2016	2016	180					56	70		10.1016/j.aquatox.2016.09.013			135	19.29	0	0	0	0	0	0	0	0	0	0	0	0	0	0	0	0	0	0	0	0	0	0	0	0	0	0	0	0	0
A work group report on ultrafine particles (American Academy of Allergy, Asthma & Immunology): Why ambient ultrafine and engineered nanoparticles should receive special attention for possible adverse health outcomes in human subjects	Li, Ning; Georas, Steve; Alexis, Neil; Fritz, Patricia; Xia, Tian; Williams, Marc A.; Horner, Elliott; Nel, Andre				Journal Of Allergy And Clinical Immunology	AUG 2016	2016	138	2				386	396		10.1016/j.jaci.2016.02.023			133	19	0	0	0	0	0	0	0	0	0	0	0	0	0	0	0	0	0	0	0	0	0	0	0	0	0	0	0	0	0
Progress in chemical luminescence-based biosensors: A critical review	Roda, Aldo; Mirasoli, Mara; Michelini, Elisa; Di Fusco, Massimo; Zangheri, Martina; Cevenini, Luca; Roda, Barbara; Simoni, Patrizia				Biosensors & Bioelectronics	FEB 15 2016	2016	76				SI	164	179		10.1016/j.bios.2015.06.017			123	17.57	0	0	0	0	0	0	0	0	0	0	0	0	0	0	0	0	0	0	0	0	0	0	0	0	0	0	0	0	0
Amorphous silica nanoparticles trigger vascular endothelial cell injury through apoptosis and autophagy via reactive oxygen species-mediated MAPK/Bcl-2 and PI3K/Akt/mTOR signaling	Guo, Caixia; Yang, Man; Jing, Li; Wang, Ji; Yu, Yang; Li, Yang; Duan, Junchao; Zhou, Xianqing; Li, Yanbo; Sun, Zhiwei				International Journal Of Nanomedicine	2016	2016	11					5257	5276		10.2147/IJN.S112030			123	17.57	0	0	0	0	0	0	0	0	0	0	0	0	0	0	0	0	0	0	0	0	0	0	0	0	0	0	0	0	0
Ultrasensitive Profiling of Metabolites Using Tyramine-Functionalized Graphene Quantum Dots	Li, Nan; Than, Aung; Wang, Xuewan; Xu, Shaohai; Sun, Lei; Duan, Hongwei; Xu, Chenjie; Chen, Peng				Acs Nano	MAR 2016	2016	10	3				3622	3629		10.1021/acsnano.5b08103			120	17.14	0	0	0	0	0	0	0	0	0	0	0	0	0	0	0	0	0	0	0	0	0	0	0	0	0	0	0	0	0
Enhanced Therapeutic Efficacy of Doxorubicin for Breast Cancer Using Chitosan Oligosaccharide-Modified Halloysite Nanotubes	Yang, Jing; Wu, Yanping; Shen, Yan; Zhou, Changren; Li, Yi-Fang; He, Rong-Rong; Liu, Mingxian				Acs Applied Materials & Interfaces	OCT 12 2016	2016	8	40				26578	26590		10.1021/acsami.6b09074			112	16	0	0	0	0	0	0	0	0	0	0	0	0	0	0	0	0	0	0	0	0	0	0	0	0	0	0	0	0	0
Mitochondrial transfer of mesenchymal stem cells effectively protects corneal epithelial cells from mitochondrial damage	Jiang, Dan; Gao, Fei; Zhang, Yuelin; Wong, David Sai Hung; Li, Qing; Tse, Hung-fat; Xu, Goufeng; Yu, Zhendong; Lian, Qizhou				Cell Death & Disease	NOV 2016	2016	7							e2467	10.1038/cddis.2016.358			105	15	0	0	0	0	0	0	0	0	0	0	0	0	0	0	0	0	0	0	0	0	0	0	0	0	0	0	0	0	0
Specific nanotoxicity of graphene oxide during zebrafish embryogenesis	Chen, Yuming; Hu, Xiangang; Sun, Jing; Zhou, Qixing				Nanotoxicology	JAN 2 2016	2016	10	1				42	52		10.3109/17435390.2015.1005032			104	14.86	0	0	0	0	0	0	0	0	0	0	0	0	0	0	0	0	0	0	0	0	0	0	0	0	0	0	0	0	0
Silver nanoparticles synthesized from Adenium obesum leaf extract induced DNA damage, apoptosis and autophagy via generation of reactive oxygen species	Farah, Mohammad Abul; Ali, Mohammad Ajmal; Chen, Shen-Ming; Li, Ying; Al-Hemaid, Fahad Mohammad; Abou-Tarboush, Faisal Mohammad; Al-Anazi, Khalid Mashay; Lee, Joongku				Colloids And Surfaces B-Biointerfaces	MAY 1 2016	2016	141					158	169		10.1016/j.colsurfb.2016.01.027			91	13	0	0	0	0	0	0	0	0	0	0	0	0	0	0	0	0	0	0	0	0	0	0	0	0	0	0	0	0	0
Nanosomes carrying doxorubicin exhibit potent anticancer activity against human lung cancer cells	Srivastava, Akhil; Amreddy, Narsireddy; Babu, Anish; Panneerselvam, Janani; Mehta, Meghna; Muralidharan, Ranganayaki; Chen, Allshine; Zhao, Yan Daniel; Razaq, Mohammad; Riedinger, Natascha; Kim, Hogyoung; Liu, Shaorong; Wu, Si; Abdel-Mageed, Asim B.; Munshi, Anupama; Ramesh, Rajagopal				Scientific Reports	DEC 12 2016	2016	6							38541	10.1038/srep38541			89	12.71	0	0	0	0	0	0	0	0	0	0	0	0	0	0	0	0	0	0	0	0	0	0	0	0	0	0	0	0	0
Cardiotoxicity of nano-particles	Bostan, Hasan Badie; Rezaee, Ramin; Valokala, Mahmoud Gorji; Tsarouhas, Konstantinos; Golokhvast, Kirill; Tsatsakis, Aristidis M.; Karimi, Gholamreza				Life Sciences	NOV 15 2016	2016	165					91	99		10.1016/j.lfs.2016.09.017			79	11.29	0	0	0	0	0	0	0	0	0	0	0	0	0	0	0	0	0	0	0	0	0	0	0	0	0	0	0	0	0
O-carboxymethyl chitosan/fucoidan nanoparticles increase cellular curcumin uptake	Huang, Yi-Cheng; Kuo, Tzu-Hung				Food Hydrocolloids	FEB 2016	2016	53					261	269		10.1016/j.foodhyd.2015.02.006	12th International Hydrocolloids Conference	MAY 05-09, 2014	75	10.71	0	0	0	0	0	0	0	0	0	0	0	0	0	0	0	0	0	0	0	0	0	0	0	0	0	0	0	0	0
Intracellular ROS protection efficiency and free radical-scavenging activity of quercetin and quercetin-encapsulated liposomes	Rezaei-Sadabady, Rogaie; Eidi, Akram; Zarghami, Nosratollah; Barzegar, Abolfazl				Artificial Cells Nanomedicine And Biotechnology	JAN 2 2016	2016	44	1				128	134		10.3109/21691401.2014.926456			69	9.86	0	0	0	0	0	0	0	0	0	0	0	0	0	0	0	0	0	0	0	0	0	0	0	0	0	0	0	0	0
Ultrasmall superparamagnetic iron oxide nanoparticles acutely promote thrombosis and cardiac oxidative stress and DNA damage in mice	Nemmar, Abderrahim; Beegam, Sumaya; Yuvaraju, Priya; Yasin, Javed; Tariq, Saeed; Attoub, Samir; Ali, Badreldin H.				Particle And Fibre Toxicology	APR 30 2016	2016	13							22	10.1186/s12989-016-0132-x			61	8.71	0	0	0	0	0	0	0	0	0	0	0	0	0	0	0	0	0	0	0	0	0	0	0	0	0	0	0	0	0
Nanoparticle-Mediated Targeting of Cyclosporine A Enhances Cardioprotection Against Ischemia-Reperfusion Injury Through Inhibition of Mitochondrial Permeability Transition Pore Opening	Ikeda, Gentaro; Matoba, Tetsuya; Nakano, Yasuhiro; Nagaoka, Kazuhiro; Ishikita, Ayako; Nakano, Kaku; Funamoto, Daiki; Sunagawa, Kenji; Egashira, Kensuke				Scientific Reports	FEB 10 2016	2016	6							20467	10.1038/srep20467			54	7.71	0	0	0	0	0	0	0	0	0	0	0	0	0	0	0	0	0	0	0	0	0	0	0	0	0	0	0	0	0
Nanoparticles responsive to the inflammatory microenvironment for targeted treatment of arterial restenosis	Feng, Shibin; Hu, Ying; Peng, Song; Han, Songling; Tao, Hui; Zhang, Qixiong; Xu, Xiaoqiu; Zhang, Jianxiang; Hu, Houyuan				Biomaterials	OCT 2016	2016	105					167	184		10.1016/j.biomaterials.2016.08.003			52	7.43	0	0	0	0	0	0	0	0	0	0	0	0	0	0	0	0	0	0	0	0	0	0	0	0	0	0	0	0	0
Fluorescent Nanocomposite for Visualizing Cross-Talk between MicroRNA-21 and Hydrogen Peroxide in Ischemia-Reperfusion Injury in Live Cells and In Vivo	Yang, Limin; Ren, Yanfei; Pan, Wei; Yu, Zhengze; Tong, Lili; Li, Na; Tang, Bo				Analytical Chemistry	DEC 6 2016	2016	88	23				11886	11891		10.1021/acs.analchem.6b03701			48	6.86	0	0	0	0	0	0	0	0	0	0	0	0	0	0	0	0	0	0	0	0	0	0	0	0	0	0	0	0	0
Tissue plasminogen activator followed by antioxidant-loaded nanoparticle delivery promotes activation/mobilization of progenitor cells in infarcted rat brain	Petro, Marianne; Jaffer, Hayder; Yang, Jun; Kabu, Shushi; Morris, Viola B.; Labhasetwar, Vinod				Biomaterials	MAR 2016	2016	81					169	180		10.1016/j.biomaterials.2015.12.009			44	6.29	0	0	0	0	0	0	0	0	0	0	0	0	0	0	0	0	0	0	0	0	0	0	0	0	0	0	0	0	0
Nanoparticle-Mediated Delivery of Mitochondrial Division Inhibitor 1 to the Myocardium Protects the Heart From Ischemia-Reperfusion Injury Through Inhibition of Mitochondria Outer Membrane Permeabilization: A New Therapeutic Modality for Acute Myocardial Infarction	Ishikita, Ayako; Matoba, Tetsuya; Ikeda, Gentaro; Koga, Jun-ichiro; Mao, Yajing; Nakano, Kaku; Takeuchi, Osamu; Sadoshima, Junichi; Egashira, Kensuke				Journal Of The American Heart Association	JUL 2016	2016	5	7						e003872	10.1161/JAHA.116.003872			43	6.14	0	0	0	0	0	0	0	0	0	0	0	0	0	0	0	0	0	0	0	0	0	0	0	0	0	0	0	0	0
Hydrogen Peroxide-Responsive Nanoparticle Reduces Myocardial Ischemia/Reperfusion Injury	Bae, Soochan; Park, Minhyung; Kang, Changsun; Dilmen, Serkan; Kang, Tae Hi; Kang, Dong Goo; Ke, Qingen; Lee, Seung Uk; Lee, Dongwon; Kang, Peter M.				Journal Of The American Heart Association	NOV 2016	2016	5	11						e003697	10.1161/JAHA.116.003697			41	5.86	0	0	0	0	0	0	0	0	0	0	0	0	0	0	0	0	0	0	0	0	0	0	0	0	0	0	0	0	0
Combination Treatment of Murine Colon Cancer with Doxorubicin and Redox Nanoparticles	Vong, Long Binh; Nagasaki, Yukio				Molecular Pharmaceutics	FEB 2016	2016	13	2				449	455		10.1021/acs.molpharmaceut.5b00676			33	4.71	0	0	0	0	0	0	0	0	0	0	0	0	0	0	0	0	0	0	0	0	0	0	0	0	0	0	0	0	0
The reduction of oxidative stress by nanocomposite Fullerol decreases mucositis severity and reverts leukopenia induced by Irinotecan	Nascimento Arifa, Raquel Duque; de Paula, Talles Prosperi; Moreira Madeira, Mila Fernandes; Lima, Renata Lacerda; Garcia, Zelia Menezes; Avila, Thiago Vinicius; Pinho, Vanessa; Barcelos, Luciola Silva; Brant Pinheiro, Mauricio Veloso; Ladeira, Luiz Orlando; Krambrock, Klaus; Teixeira, Mauro Martins; Souza, Danielle Gloria				Pharmacological Research	MAY 2016	2016	107					102	110		10.1016/j.phrs.2016.03.004			32	4.57	0	0	0	0	0	0	0	0	0	0	0	0	0	0	0	0	0	0	0	0	0	0	0	0	0	0	0	0	0
Inflammatory response and blood hypercoagulable state induced by low level co-exposure with silica nanoparticles and benzo[a]pyrene in zebrafish (Danio rerio) embryos	Duan, Junchao; Yu, Yang; Li, Yang; Wang, Yapei; Sun, Zhiwei				Chemosphere	MAY 2016	2016	151					152	162		10.1016/j.chemosphere.2016.02.079			31	4.43	0	0	0	0	0	0	0	0	0	0	0	0	0	0	0	0	0	0	0	0	0	0	0	0	0	0	0	0	0
Monocyte adhesion induced by multi-walled carbon nanotubes and palmitic acid in endothelial cells and alveolar-endothelial co-cultures	Cao, Yi; Roursgaard, Martin; Jacobsen, Nicklas Raun; Moller, Peter; Loft, Steffen				Nanotoxicology	FEB 7 2016	2016	10	2				235	244		10.3109/17435390.2015.1048325			28	4	0	0	0	0	0	0	0	0	0	0	0	0	0	0	0	0	0	0	0	0	0	0	0	0	0	0	0	0	0
Oxidative Stress and Salvia miltiorrhiza in Aging-Associated Cardiovascular Diseases	Chang, Cheng-Chieh; Chang, Yu-Chun; Hu, Wen-Long; Hung, Yu-Chiang				Oxidative Medicine And Cellular Longevity	2016	2016	2016							4797102	10.1155/2016/4797102			27	3.86	0	0	0	0	0	0	0	0	0	0	0	0	0	0	0	0	0	0	0	0	0	0	0	0	0	0	0	0	0
In Vitro Uptake of Silver Nanoparticles and Their Toxicity in Human Mesenchymal Stem Cells Derived from Bone Marrow	He, Wei; Liu, Xujie; Kienzle, Arne; Mueller, Werner E. G.; Feng, Qingling				Journal Of Nanoscience And Nanotechnology	JAN 2016	2016	16	1				219	228		10.1166/jnn.2016.10728			27	3.86	0	0	0	0	0	0	0	0	0	0	0	0	0	0	0	0	0	0	0	0	0	0	0	0	0	0	0	0	0
Silicon Dioxide Nanoparticles Increase Macrophage Atherogenicity: Stimulation of Cellular Cytotoxicity, Oxidative Stress, and Triglycerides Accumulation	Petrick, Lauren; Rosenblat, Mira; Paland, Nicole; Aviram, Michael				Environmental Toxicology	JUN 2016	2016	31	6				713	723		10.1002/tox.22084			25	3.57	0	0	0	0	0	0	0	0	0	0	0	0	0	0	0	0	0	0	0	0	0	0	0	0	0	0	0	0	0
Investigation of gelling behavior of thiolated chitosan in alkaline condition and its application in stent coating	Zhao, Wei; Kong, Ming; Feng, Chao; Cheng, Xiaojie; Liu, Ya; Chen, Xiguang				Carbohydrate Polymers	JAN 20 2016	2016	136					307	315		10.1016/j.carbpol.2015.09.049			25	3.57	0	0	0	0	0	0	0	0	0	0	0	0	0	0	0	0	0	0	0	0	0	0	0	0	0	0	0	0	0
Ginkgolide B Exerts Cardioprotective Properties against Doxorubicin-Induced Cardiotoxicity by Regulating Reactive Oxygen Species, Akt and Calcium Signaling Pathways In Vitro and In Vivo	Gao, Junqing; Chen, Tao; Zhao, Deqiang; Zheng, Jianpu; Liu, Zongjun				Plos One	DEC 14 2016	2016	11	12						e0168219	10.1371/journal.pone.0168219			24	3.43	0	0	0	0	0	0	0	0	0	0	0	0	0	0	0	0	0	0	0	0	0	0	0	0	0	0	0	0	0
H2O2-responsive antioxidant polymeric nanoparticles as therapeutic agents for peripheral arterial disease	Kwon, Byeongsu; Kang, Changsun; Kim, Jinsub; Yoo, Donghyuck; Cho, Byung-Ryul; Kang, Peter M.; Lee, Dongwon				International Journal Of Pharmaceutics	SEP 25 2016	2016	511	2				1022	1032		10.1016/j.ijpharm.2016.08.014			24	3.43	0	0	0	0	0	0	0	0	0	0	0	0	0	0	0	0	0	0	0	0	0	0	0	0	0	0	0	0	0
Lanthanide Hydroxide Nanoparticles Induce Angiogenesis via ROS-Sensitive Signaling	Zhao, Haishan; Osborne, Olivia J.; Lin, Sijie; Ji, Zhaoxia; Damoiseux, Robert; Wang, Yuqiang; Nel, Andre E.; Lin, Shuo				Small	AUG 24 2016	2016	12	32				4404	4411		10.1002/smll.201600291			24	3.43	0	0	0	0	0	0	0	0	0	0	0	0	0	0	0	0	0	0	0	0	0	0	0	0	0	0	0	0	0
Degradation behavior and biosafety studies of the mPEG-PLGA-PLL copolymer	He, Zelai; Sun, Ying; Cao, Jun; Duan, Yourong				Physical Chemistry Chemical Physics	MAY 2 2016	2016	18	17				11986	11999		10.1039/c6cp00767h			23	3.29	0	0	0	0	0	0	0	0	0	0	0	0	0	0	0	0	0	0	0	0	0	0	0	0	0	0	0	0	0
Dual-responsive nanoparticles release cargo upon exposure to matrix metalloproteinase and reactive oxygen species	Daniel, Kevin B.; Callmann, Cassandra E.; Gianneschi, Nathan C.; Cohen, Seth M.				Chemical Communications	2016	2016	52	10				2126	2128		10.1039/c5cc09164k			21	3	0	0	0	0	0	0	0	0	0	0	0	0	0	0	0	0	0	0	0	0	0	0	0	0	0	0	0	0	0
Redox nanoparticle increases the chemotherapeutic efficiency of pioglitazone and suppresses its toxic side effects	Thangavel, Sindhu; Yoshitomi, Toru; Sakharkar, Meena Kishore; Nagasaki, Yukio				Biomaterials	AUG 2016	2016	99					109	123		10.1016/j.biomaterials.2016.05.001			17	2.43	0	0	0	0	0	0	0	0	0	0	0	0	0	0	0	0	0	0	0	0	0	0	0	0	0	0	0	0	0
Long range physical cell-to-cell signalling via mitochondria inside membrane nanotubes: a hypothesis	Scholkmann, Felix				Theoretical Biology And Medical Modelling	JUN 6 2016	2016	13							16	10.1186/s12976-016-0042-5			17	2.43	0	0	0	0	0	0	0	0	0	0	0	0	0	0	0	0	0	0	0	0	0	0	0	0	0	0	0	0	0
Nitrite attenuated peroxynitrite and hypochlorite generation in activated neutrophils	Ren, Xiaoming; Ding, Yun; Lu, Naihao				European Journal Of Pharmacology	MAR 15 2016	2016	775					50	56		10.1016/j.ejphar.2016.02.020			17	2.43	0	0	0	0	0	0	0	0	0	0	0	0	0	0	0	0	0	0	0	0	0	0	0	0	0	0	0	0	0
The potential for nanotechnology to improve delivery of therapy to the acute ischemic heart	Evans, Cameron W.; Iyer, K. Swaminathan; Hool, Livia C.				Nanomedicine	2016	2016	11	7				817	832		10.2217/nnm.16.7			16	2.29	0	0	0	0	0	0	0	0	0	0	0	0	0	0	0	0	0	0	0	0	0	0	0	0	0	0	0	0	0
Study on the influence of oxidative stress on the fibrillization of fibrinogen	Wang, Lei; Li, Lianzhi; Wang, Huaisheng; Liu, Jifeng				Biochemical Journal	DEC 1 2016	2016	473		23			4373	4384		10.1042/BCJ20160702			14	2	0	0	0	0	0	0	0	0	0	0	0	0	0	0	0	0	0	0	0	0	0	0	0	0	0	0	0	0	0
PLGA-PNIPAM Microspheres Loaded with the Gastrointestinal Nutrient NaB Ameliorate Cardiac Dysfunction by Activating Sirt3 in Acute Myocardial Infarction	Cheng, Panke; Zeng, Wen; Li, Li; Huo, Da; Zeng, Lingqing; Tan, Ju; Zhou, Jingting; Sun, Jiansen; Liu, Ge; Li, Yanzhao; Guan, Ge; Wang, Yuxin; Zhu, Chuhong				Advanced Science	DEC 2016	2016	3	12						1600254	10.1002/advs.201600254			13	1.86	0	0	0	0	0	0	0	0	0	0	0	0	0	0	0	0	0	0	0	0	0	0	0	0	0	0	0	0	0
Coulomb nanoradiator-mediated, site-specific thrombolytic proton treatment with a traversing pristine Bragg peak	Jeon, Jae-Kun; Han, Sung-Mi; Min, Soon-Ki; Seo, Seung-Jun; Ihm, Kyuwook; Chang, Won-Seok; Kim, Jong-Ki				Scientific Reports	NOV 29 2016	2016	6							37848	10.1038/srep37848			13	1.86	0	0	0	0	0	0	0	0	0	0	0	0	0	0	0	0	0	0	0	0	0	0	0	0	0	0	0	0	0
Renalase as a Novel Biomarker for Evaluating the Severity of Hepatic Ischemia-Reperfusion Injury	Li, Huili; Guo, Jianrong; Liu, Hongli; Niu, Yanfeng; Wang, Lixia; Huang, Kun; Wang, Jiliang				Oxidative Medicine And Cellular Longevity	2016	2016	2016							3178562	10.1155/2016/3178562			13	1.86	0	0	0	0	0	0	0	0	0	0	0	0	0	0	0	0	0	0	0	0	0	0	0	0	0	0	0	0	0
Evaluation of Mitochondrial Respiratory Chain on the Generation of Reactive Oxygen Species and Cytotoxicity in HaCaT Cells Induced by Nanosized Titanium Dioxide Under UVA Irradiation	Xue, Chengbin; Li, Xiaonan; Liu, Guozhen; Liu, Wei				International Journal Of Toxicology	NOV-DEC 2016	2016	35	6				644	653		10.1177/1091581816661853			8	1.14	0	0	0	0	0	0	0	0	0	0	0	0	0	0	0	0	0	0	0	0	0	0	0	0	0	0	0	0	0
Protective effect of selenium against cisplatin-induced nasopharyngeal cancer in male albino rats	Zhu, Kan; Jiang, Lei; Chu, Yun; Zhang, Yong-Sheng				Oncology Letters	DEC 2016	2016	12	6	B			5068	5074		10.3892/ol.2016.5346			7	1	0	0	0	0	0	0	0	0	0	0	0	0	0	0	0	0	0	0	0	0	0	0	0	0	0	0	0	0	0
A hydrophobic coenzyme Q10 stabilized functionalized-MWCNT modified electrode as an efficient functional biomimetic system for the electron-transfer study	Arthisree, D.; Devi, K. S. Shalini; Devi, S. Lakshmi; Meera, K.; Joshi, Girish M.; Kumar, Annamalai Senthil				Colloids And Surfaces A-Physicochemical And Engineering Aspects	SEP 5 2016	2016	504					53	61		10.1016/j.colsurfa.2016.05.048			5	0.71	0	0	0	0	0	0	0	0	0	0	0	0	0	0	0	0	0	0	0	0	0	0	0	0	0	0	0	0	0
Conjugation of cytochrome c with ferrocene-terminated hyperbranched polymer and its influence on protein structure, conformation and function	Xiao, Fengjuan; Yue, Lin; Li, Song; Li, Xinxin				Spectrochimica Acta Part A-Molecular And Biomolecular Spectroscopy	JUN 5 2016	2016	162					69	74		10.1016/j.saa.2016.03.003			5	0.71	0	0	0	0	0	0	0	0	0	0	0	0	0	0	0	0	0	0	0	0	0	0	0	0	0	0	0	0	0
Intratracheal instillation of ethyl pyruvate nanoparticles prevents the development of shunt-flow-induced pulmonary arterial hypertension in a rat model	Liu, Kai; Zhang, Xiquan; Cao, Guangqing; Liu, Yongjun; Liu, Chuanzhen; Sun, Hourong; Pang, Xinyan				International Journal Of Nanomedicine	2016	2016	11					2587	2599		10.2147/IJN.S103183			4	0.57	0	0	0	0	0	0	0	0	0	0	0	0	0	0	0	0	0	0	0	0	0	0	0	0	0	0	0	0	0
The biological effects upon the cardiovascular system consequent to exposure to particulates of less than 500 nm in size	Clark, James; Gregory, Clive C.; Matthews, Ian P.; Hoogendoorn, Bastiaan				Biomarkers	JAN 2 2016	2016	21	1				1	47		10.3109/1354750X.2015.1118540			3	0.43	0	0	0	0	0	0	0	0	0	0	0	0	0	0	0	0	0	0	0	0	0	0	0	0	0	0	0	0	0
Aerosol Health Effects from Molecular to Global Scales	Shiraiwa, Manabu; Ueda, Kayo; Pozzer, Andrea; Lammel, Gerhard; Kampf, Christopher J.; Fushimi, Akihiro; Enami, Shinichi; Arangio, Andrea M.; Froehlich-Nowoisky, Janine; Fujitani, Yuji; Furuyama, Akiko; Lakey, Pascale S. J.; Lelieveld, Jos; Lucas, Kurt; Morino, Yu; Poeschl, Ulrich; Takaharna, Satoshi; Takami, Akinori; Tong, Haijie; Weber, Bettina; Yoshino, Ayako; Sato, Kei				Environmental Science & Technology	DEC 5 2017	2017	51	23				13545	13567		10.1021/acs.est.7b04417			206	34.33	0	0	0	0	0	0	0	0	0	0	0	0	0	0	0	0	0	0	0	0	0	0	0	0	0	0	0	0	0
Degradable Semiconducting Oligomer Amphiphile for Ratiometric Photoacoustic Imaging of Hypochlorite	Yin, Chao; Zhen, Xu; Fan, Quli; Huang, Wei; Pu, Kanyi				Acs Nano	APR 2017	2017	11	4				4174	4182		10.1021/acsnano.7b01092			161	26.83	0	0	0	0	0	0	0	0	0	0	0	0	0	0	0	0	0	0	0	0	0	0	0	0	0	0	0	0	0
Injectable Fullerenol/Alginate Hydrogel for Suppression of Oxidative Stress Damage in Brown Adipose-Derived Stem Cells and Cardiac Repair	Hao, Tong; Li, Junjie; Yao, Fanglian; Dong, Dianyu; Wang, Yan; Yang, Boguang; Wang, Changyong				Acs Nano	JUN 2017	2017	11	6				5474	5488		10.1021/acsnano.7b00221			137	22.83	0	0	0	0	0	0	0	0	0	0	0	0	0	0	0	0	0	0	0	0	0	0	0	0	0	0	0	0	0
Molecular Mechanisms of Developmental Toxicity Induced by Graphene Oxide at Predicted Environmental Concentrations	Zhang, Xingli; Zhou, Qixing; Zou, Wei; Hu, Xiangang				Environmental Science & Technology	JUL 18 2017	2017	51	14				7861	7871		10.1021/acs.est.7b01922			112	18.67	0	0	0	0	0	0	0	0	0	0	0	0	0	0	0	0	0	0	0	0	0	0	0	0	0	0	0	0	0
Targeted Chemo-Photodynamic Combination Platform Based on the DOX Prodrug Nanoparticles for Enhanced Cancer Therapy	Zhang, Yumin; Huang, Fan; Ren, Chunhua; Yang, Lijun; Liu, Jianfeng; Cheng, Zhen; Chu, Liping; Liu, Jinjian				Acs Applied Materials & Interfaces	APR 19 2017	2017	9	15				13016	13028		10.1021/acsami.7b00927			90	15	0	0	0	0	0	0	0	0	0	0	0	0	0	0	0	0	0	0	0	0	0	0	0	0	0	0	0	0	0
Toxicity of inhaled particulate matter on the central nervous system: neuroinflammation, neuropsychological effects and neurodegenerative disease	Wang, Yan; Xiong, Lilin; Tang, Meng				Journal Of Applied Toxicology	JUN 2017	2017	37	6				644	667		10.1002/jat.3451			83	13.83	0	0	0	0	0	0	0	0	0	0	0	0	0	0	0	0	0	0	0	0	0	0	0	0	0	0	0	0	0
Highly sensitive amperometric detection of cardiac troponin I using sandwich aptamers and screen-printed carbon electrodes	Jo, Hunho; Her, Jin; Lee, Heehyun; Shim, Yoon-Bo; Ban, Changill				Talanta	APR 1 2017	2017	165					442	448		10.1016/j.talanta.2016.12.091			68	11.33	0	0	0	0	0	0	0	0	0	0	0	0	0	0	0	0	0	0	0	0	0	0	0	0	0	0	0	0	0
Non-proinflammatory and responsive nanoplatforms for targeted treatment of atherosclerosis	Dou, Yin; Chen, Yue; Zhang, Xiangjun; Xu, Xiaoqiu; Chen, Yidan; Guo, Jiawei; Zhang, Dinglin; Wang, Ruibing; Li, Xiaohui; Zhang, Jianxiang				Biomaterials	OCT 2017	2017	143					93	108		10.1016/j.biomaterials.2017.07.035			65	10.83	0	0	0	0	0	0	0	0	0	0	0	0	0	0	0	0	0	0	0	0	0	0	0	0	0	0	0	0	0
Fibrin-Targeted and H2O2-Responsive Nanoparticles as a Theranostics for Thrombosed Vessels	Kang, Changsun; Gwon, Sian; Song, ChulGyu; Kang, Peter M.; Park, Seong-Cheol; Jeon, Jongho; Hwang, Do Won; Lee, Dongwon				Acs Nano	JUN 2017	2017	11	6				6194	6203		10.1021/acsnano.7b02308			63	10.5	0	0	0	0	0	0	0	0	0	0	0	0	0	0	0	0	0	0	0	0	0	0	0	0	0	0	0	0	0
Electrochemical non-enzyme sensor for detecting clenbuterol (CLB)based on MoS2-Au-PEI-hemin layered nanocomposites	Yang, Yayun; Zhang, Huan; Huang, Chusen; Yang, Dapeng; Jia, Nengqing				Biosensors & Bioelectronics	MAR 15 2017	2017	89		1		SI	461	467		10.1016/j.bios.2016.04.019			58	9.67	0	0	0	0	0	0	0	0	0	0	0	0	0	0	0	0	0	0	0	0	0	0	0	0	0	0	0	0	0
NADPH oxidase 4 regulates vascular inflammation in aging and atherosclerosis	Lozhkin, Andrey; Vendrov, Aleksandr E.; Pan, Hua; Wickline, Samuel A.; Madamanchi, Nageswara R.; Runge, Marschall S.				Journal Of Molecular And Cellular Cardiology	JAN 2017	2017	102					10	21		10.1016/j.yjmcc.2016.12.004			55	9.17	0	0	0	0	0	0	0	0	0	0	0	0	0	0	0	0	0	0	0	0	0	0	0	0	0	0	0	0	0
High glucose increases the formation and pro-oxidative activity of endothelial microparticles	Burger, Dylan; Turner, Maddison; Xiao, Fengxia; Munkonda, Mercedes N.; Akbari, Shareef; Burns, Kevin D.				Diabetologia	SEP 2017	2017	60	9				1791	1800		10.1007/s00125-017-4331-2			52	8.67	0	0	0	0	0	0	0	0	0	0	0	0	0	0	0	0	0	0	0	0	0	0	0	0	0	0	0	0	0
Responsive mesoporous silica nanoparticles for sensing of hydrogen peroxide and simultaneous treatment toward heart failure	Tan, Si Yu; Teh, Cathleen; Ang, Chung Yen; Li, Menghuan; Li, Peizhou; Korzh, Vladimir; Zhao, Yanli				Nanoscale	FEB 14 2017	2017	9	6				2253	2261		10.1039/c6nr08869d			46	7.67	0	0	0	0	0	0	0	0	0	0	0	0	0	0	0	0	0	0	0	0	0	0	0	0	0	0	0	0	0
The adverse vascular effects of multi-walled carbon nanotubes (MWCNTs) to human vein endothelial cells (HUVECs) in vitro: role of length of MWCNTs	Long, Jimin; Xiao, Yafang; Liu, Liangliang; Cao, Yi				Journal Of Nanobiotechnology	NOV 10 2017	2017	15							80	10.1186/s12951-017-0318-x			41	6.83	0	0	0	0	0	0	0	0	0	0	0	0	0	0	0	0	0	0	0	0	0	0	0	0	0	0	0	0	0
Gold nanoparticle-based miR155 antagonist macrophage delivery restores the cardiac function in ovariectomized diabetic mouse model	Jia, Chengming; Chen, Hui; Wei, Mengying; Chen, Xiangjie; Zhang, Yajun; Cao, Liang; Yuan, Ping; Wang, Fangyuan; Yang, Guodong; Ma, Jing				International Journal Of Nanomedicine	2017	2017	12					4963	4979		10.2147/IJN.S138400			39	6.5	0	0	0	0	0	0	0	0	0	0	0	0	0	0	0	0	0	0	0	0	0	0	0	0	0	0	0	0	0
Edaravone-Encapsulated Agonistic Micelles Rescue Ischemic Brain Tissue by Tuning Blood-Brain Barrier Permeability	Jin, Qu; Cai, Yu; Li, Sihan; Liu, Haoran; Zhou, Xingyu; Lu, Chunqiang; Gao, Xihui; Qian, Jun; Zhang, Jun; Ju, Shenghong; Li, Cong				Theranostics	2017	2017	7	4				884	898		10.7150/thno.18219			38	6.33	0	0	0	0	0	0	0	0	0	0	0	0	0	0	0	0	0	0	0	0	0	0	0	0	0	0	0	0	0
Role of enzymatic free radical scavengers in management of oxidative stress in autoimmune disorders	Srivastava, Shikha; Singh, Deependra; Patel, Satish; Singh, Manju R.				International Journal Of Biological Macromolecules	AUG 2017	2017	101					502	517		10.1016/j.ijbiomac.2017.03.100			37	6.17	0	0	0	0	0	0	0	0	0	0	0	0	0	0	0	0	0	0	0	0	0	0	0	0	0	0	0	0	0
Evaluation of Some Biosynthesized Silver Nanoparticles for Biomedical Applications: Hydrogen Peroxide Scavenging, Anticoagulant and Thrombolytic Activities	Lateef, Agbaje; Ojo, Sunday A.; Elegbede, Joseph A.; Azeez, Musibau A.; Yekeen, Taofeek A.; Akinboro, Akeem				Journal Of Cluster Science	MAY 2017	2017	28	3				1379	1392		10.1007/s10876-016-1146-0			37	6.17	0	0	0	0	0	0	0	0	0	0	0	0	0	0	0	0	0	0	0	0	0	0	0	0	0	0	0	0	0
High-throughput screening identifies microRNAs that target Nox2 and improve function after acute myocardial infarction	Yang, Junyu; Brown, Milton E.; Zhang, Hanshuo; Martinez, Mario; Zhao, Zhihua; Bhutani, Srishti; Yin, Shenyi; Trac, David; Xi, Jianzhong Jeff; Davis, Michael E.				American Journal Of Physiology-Heart And Circulatory Physiology	MAY 2017	2017	312	5				H1002	H1012		10.1152/ajpheart.00685.2016			37	6.17	0	0	0	0	0	0	0	0	0	0	0	0	0	0	0	0	0	0	0	0	0	0	0	0	0	0	0	0	0
Silica nanoparticles induce cardiotoxicity interfering with energetic status and Ca2+ handling in adult rat cardiomyocytes	Enrique Guerrero-Beltran, Carlos; Bernal-Ramirez, Judith; Lozano, Omar; Oropeza-Almazan, Yuriana; Cristina Castillo, Elena; Roberto Garza, Jesus; Garcia, Noemi; Vela, Jorge; Garcia-Garcia, Alejandra; Ortega, Eduardo; Torre-Amione, Guillermo; Ornelas-Soto, Nancy; Garcia-Rivas, Gerardo				American Journal Of Physiology-Heart And Circulatory Physiology	APR 2017	2017	312	4				H645	H661		10.1152/ajpheart.00564.2016			37	6.17	0	0	0	0	0	0	0	0	0	0	0	0	0	0	0	0	0	0	0	0	0	0	0	0	0	0	0	0	0
MicroRNA-1825 induces proliferation of adult cardiomyocytes and promotes cardiac regeneration post ischemic injury	Pandey, Raghav; Velasquez, Sebastian; Durrani, Shazia; Jiang, Min; Neiman, Michelle; Crocker, Jeffrey S.; Benoit, Joshua B.; Rubinstein, Jack; Paul, Arghya; Ahmed, Rafeeq P. H.				American Journal Of Translational Research	2017	2017	9	6				3120	3137					32	5.33	0	0	0	0	0	0	0	0	0	0	0	0	0	0	0	0	0	0	0	0	0	0	0	0	0	0	0	0	0
The acute toxic effects of silver nanoparticles on myocardial transmembrane potential, I-Na and I-K1 channels and heart rhythm in mice	Lin, Cai-Xia; Yang, Su-Yu; Gu, Jing-Li; Meng, Jie; Xu, Hai-Yan; Cao, Ji-Min				Nanotoxicology	2017	2017	11	6				827	837		10.1080/17435390.2017.1367047			30	5	0	0	0	0	0	0	0	0	0	0	0	0	0	0	0	0	0	0	0	0	0	0	0	0	0	0	0	0	0
Athero-inflammatory nanotherapeutics: Ferulic acid-based poly (anhydride-ester) nanoparticles attenuate foam cell formation by regulating macrophage lipogenesis and reactive oxygen species generation	Chmielowski, Rebecca A.; Abdelhamid, Dalia S.; Faig, Jonathan J.; Petersen, Latrisha K.; Gardner, Carol R.; Uhrich, Kathryn E.; Joseph, Laurie B.; Moghe, Prabhas V.				Acta Biomaterialia	JUL 15 2017	2017	57					85	94		10.1016/j.actbio.2017.05.029			29	4.83	0	0	0	0	0	0	0	0	0	0	0	0	0	0	0	0	0	0	0	0	0	0	0	0	0	0	0	0	0
Fullerenol nanoparticles prevents doxorubicin-induced acute hepatotoxicity in rats	Jacevic, Vesna; Djordjevic, Aleksandar; Srdjenovic, Branislava; Milic-Tores, Vukosava; Segrt, Zoran; Dragojevic-Simic, Viktorija; Kuca, Kamil				Experimental And Molecular Pathology	APR 2017	2017	102	2				360	369		10.1016/j.yexmp.2017.03.005			29	4.83	0	0	0	0	0	0	0	0	0	0	0	0	0	0	0	0	0	0	0	0	0	0	0	0	0	0	0	0	0
A sensitive electrochemiluminescence immunosensor for cardiac troponin I detection based on dual quenching of the self-enhanced Ru(II) complex by folic acid and in situ generated oxygen	Zhang, Ling; Xiong, Chengyi; Wang, Haijun; Yuan, Ruo; Chai, Yaqin				Sensors And Actuators B-Chemical	MAR 31 2017	2017	241					765	772		10.1016/j.snb.2016.10.138			29	4.83	0	0	0	0	0	0	0	0	0	0	0	0	0	0	0	0	0	0	0	0	0	0	0	0	0	0	0	0	0
Nanometronomic treatment of 4T1 breast cancer with nanocaged doxorubicin prevents drug resistance and circumvents cardiotoxicity	Mazzucchelli, Serena; Bellini, Michela; Fiandra, Luisa; Truffi, Marta; Rizzuto, Maria A.; Sorrentino, Luca; Longhi, Erika; Nebuloni, Manuela; Prosperi, Davide; Corsi, Fabio				Oncotarget	JAN 31 2017	2017	8	5				8383	8396		10.18632/oncotarget.14204			29	4.83	0	0	0	0	0	0	0	0	0	0	0	0	0	0	0	0	0	0	0	0	0	0	0	0	0	0	0	0	0
Intrinsic and Extrinsic Properties Affecting Innate Immune Responses to Nanoparticles: The Case of Cerium Oxide	Casals, Eudald; Gusta, Muriel F.; Piella, Jordi; Casals, Gregori; Jimenez, Wladimiro; Puntes, Victor				Frontiers In Immunology	AUG 14 2017	2017	8							970	10.3389/fimmu.2017.00970			27	4.5	0	0	0	0	0	0	0	0	0	0	0	0	0	0	0	0	0	0	0	0	0	0	0	0	0	0	0	0	0
Relief of oxidative stress and cardiomyocyte apoptosis by using curcumin nanoparticles	Li, Jing; Zhou, Yu; Zhang, Wei; Bao, Cuiyu; Xie, Zhigang				Colloids And Surfaces B-Biointerfaces	MAY 1 2017	2017	153					174	182		10.1016/j.colsurfb.2017.02.023			26	4.33	0	0	0	0	0	0	0	0	0	0	0	0	0	0	0	0	0	0	0	0	0	0	0	0	0	0	0	0	0
Protective effect of Gallic acid on doxorubicin-induced testicular and epididymal toxicity	Olusoji, M. J.; Oyeyemi, O. M.; Asenuga, E. R.; Omobowale, T. O.; Ajayi, O. L.; Oyagbemi, A. A.				Andrologia	MAY 2017	2017	49	4						e12635	10.1111/and.12635			25	4.17	0	0	0	0	0	0	0	0	0	0	0	0	0	0	0	0	0	0	0	0	0	0	0	0	0	0	0	0	0
Biocompatible [60]/[70] Fullerenols: Potent Defense against Oxidative Injury Induced by Reduplicative Chemotherapy	Zhou, Yue; Li, Jie; Ma, Haijun; Zhen, Mingming; Guo, Jun; Wang, Liping; Jiang, Li; Shu, Chunying; Wang, Chunru				Acs Applied Materials & Interfaces	OCT 18 2017	2017	9	41				35539	35547		10.1021/acsami.7b08348			24	4	0	0	0	0	0	0	0	0	0	0	0	0	0	0	0	0	0	0	0	0	0	0	0	0	0	0	0	0	0
Enzyme-free uric acid electrochemical sensors using beta-cyclodextrin-modified carboxylic acid-functionalized carbon nanotubes	Wayu, Mulugeta B.; Schwarzmann, Margaret A.; Gillespie, Samuel D.; Leopold, Michael C.				Journal Of Materials Science	MAY 2017	2017	52	10				6050	6062		10.1007/s10853-017-0844-9			24	4	0	0	0	0	0	0	0	0	0	0	0	0	0	0	0	0	0	0	0	0	0	0	0	0	0	0	0	0	0
Combination Therapy of NSCLC Using Hsp90 Inhibitor and Doxorubicin Carrying Functional Nanoceria	Sulthana, Shoukath; Banerjee, Tuhina; Kallu, Jyothi; Vuppala, Sudershini Reddy; Heckert, Blaze; Naz, Shuguftha; Shelby, Tyler; Yambem, Olivia; Santra, Santimukul				Molecular Pharmaceutics	MAR 2017	2017	14	3				875	884		10.1021/acs.molpharmaceut.6b01076			24	4	0	0	0	0	0	0	0	0	0	0	0	0	0	0	0	0	0	0	0	0	0	0	0	0	0	0	0	0	0
Involvement of oxidative stress and calcium signaling in airborne particulate matter - induced damages in human pulmonary artery endothelial cells	Deweirdt, J.; Quignard, J. F.; Crobeddu, B.; Baeza-Squiban, A.; Sciare, J.; Courtois, A.; Lacomme, S.; Gontier, E.; Muller, B.; Savineau, J. P.; Marthan, R.; Guibert, C.; Baudrimont, I.				Toxicology In Vitro	DEC 2017	2017	45		3		SI	340	350		10.1016/j.tiv.2017.07.001	19th Meeting of the European-Society-of-Toxicology (ESTIV)	OCT, 2016	20	3.33	0	0	0	0	0	0	0	0	0	0	0	0	0	0	0	0	0	0	0	0	0	0	0	0	0	0	0	0	0
Novel Application of Localized Nanodelivery of Anti-Interleukin-6 Protects Organ Transplant From Ischemia-Reperfusion Injuries	Solhjou, Z.; Uehara, M.; Bahmani, B.; Maarouf, O. H.; Ichimura, T.; Brooks, C. R.; Xu, W.; Yilmaz, M.; Elkhal, A.; Tullius, S. G.; Guleria, I.; McGrath, M. M.; Abdi, R.				American Journal Of Transplantation	SEP 2017	2017	17	9				2326	2337		10.1111/ajt.14266			20	3.33	0	0	0	0	0	0	0	0	0	0	0	0	0	0	0	0	0	0	0	0	0	0	0	0	0	0	0	0	0
Efficacy of gold nanoparticles against isoproterenol induced acute myocardial infarction in adult male albino rats	Ahmed, Samah M.; Abdelrahman, Shaimaa Ali; Salama, Alaa Elsayed				Ultrastructural Pathology	2017	2017	41	2				168	185		10.1080/01913123.2017.1281367			20	3.33	0	0	0	0	0	0	0	0	0	0	0	0	0	0	0	0	0	0	0	0	0	0	0	0	0	0	0	0	0
Elucidating the impact of low doses of nano-formulated benznidazole in acute experimental Chagas disease	Rial, Marcela S.; Scalise, Maria L.; Arrua, Eva C.; Esteva, Monica I.; Salomon, Claudio J.; Fichera, Laura E.				Plos Neglected Tropical Diseases	DEC 2017	2017	11	12						e0006119	10.1371/journal.pntd.0006119			19	3.17	0	0	0	0	0	0	0	0	0	0	0	0	0	0	0	0	0	0	0	0	0	0	0	0	0	0	0	0	0
Chemiluminescence immunoassay for cardiac troponin T by using silver nanoparticles functionalized with hemin/G-quadruplex DNAzyme on a glass chip array	Zong, Chen; Zhang, Duoduo; Yang, Hua; Wang, Shumei; Chu, Ming; Li, Ping				Microchimica Acta	SEP 2017	2017	184	9				3197	3204		10.1007/s00604-017-2331-z			19	3.17	0	0	0	0	0	0	0	0	0	0	0	0	0	0	0	0	0	0	0	0	0	0	0	0	0	0	0	0	0
Down-shifting luminescence of water soluble NaYF4:Eu3+@Ag core-shell nanocrystals for fluorescence turn-on detection of glucose	Wang, Di; Wang, Ruihong; Liu, Lijuan; Qu, Yang; Wang, Guofeng; Li, Yadong				Science China-Materials	JAN 2017	2017	60	1				68	74		10.1007/s40843-016-5145-1			18	3	0	0	0	0	0	0	0	0	0	0	0	0	0	0	0	0	0	0	0	0	0	0	0	0	0	0	0	0	0
Thrombin-Activatable Microbubbles as Potential Ultrasound Contrast Agents for the Detection of Acute Thrombosis	Lux, Jacques; Vezeridis, Alexander M.; Hoyt, Kenneth; Adams, Stephen R.; Armstrong, Amanda M.; Sirsi, Shashank R.; Mattrey, Robert F.				Acs Applied Materials & Interfaces	NOV 1 2017	2017	9	43				37587	37596		10.1021/acsami.7b10592			17	2.83	0	0	0	0	0	0	0	0	0	0	0	0	0	0	0	0	0	0	0	0	0	0	0	0	0	0	0	0	0
The presence of MWCNTs reduces developmental toxicity of PFOS in early life stage of zebrafish	Wang, Shutao; Zhuang, Changlu; Du, Jia; Wu, Chuan; You, Hong				Environmental Pollution	MAR 2017	2017	222					201	209		10.1016/j.envpol.2016.12.055			16	2.67	0	0	0	0	0	0	0	0	0	0	0	0	0	0	0	0	0	0	0	0	0	0	0	0	0	0	0	0	0
Improving endothelialization by the combined application of polyethylene glycol coated cerium oxide nanoparticles and VEGF in electrospun polyurethane scaffolds	Dai, Wei-Wei; Guo, Hong-Feng; Qian, De-Hui; Qin, Zhe-Xue; Lei, Yan; Hou, Xiao-Yu; Wen, Can				Journal Of Materials Chemistry B	FEB 7 2017	2017	5	5				1053	1061		10.1039/c6tb02391f			16	2.67	0	0	0	0	0	0	0	0	0	0	0	0	0	0	0	0	0	0	0	0	0	0	0	0	0	0	0	0	0
Functional human 3D microvascular networks on a chip to study the procoagulant effects of ambient fine particulate matter	Li, Yan; Pi, Qing-Meng; Wang, Peng-Cheng; Liu, Lie-Ju; Han, Zheng-Gang; Shao, Yang; Zhai, Ying; Zuo, Zheng-Yu; Gong, Zhi-Yong; Yang, Xu; Wu, Yang				Rsc Advances	2017	2017	7	88				56108	56116		10.1039/c7ra11357a			16	2.67	0	0	0	0	0	0	0	0	0	0	0	0	0	0	0	0	0	0	0	0	0	0	0	0	0	0	0	0	0
Comparative evaluation of the performance of electrochemical immunosensors using magnetic microparticles and nanoparticles. Application to the determination of tyrosine kinase receptor AXL	Serafin, V.; Torrente-Rodriguez, R. M.; Batlle, M.; Garcia de Frutos, P.; Campuzano, S.; Yanez-Sedeno, P.; Pingarron, J. M.				Microchimica Acta	NOV 2017	2017	184	11				4251	4258		10.1007/s00604-017-2455-1			15	2.5	0	0	0	0	0	0	0	0	0	0	0	0	0	0	0	0	0	0	0	0	0	0	0	0	0	0	0	0	0
LAMP-2 mediates oxidative stress-dependent cell death in Zn2+-treated lung epithelium cells	Qin, Xia; Zhang, Jun; Wang, Bin; Xu, Ge; Zou, Zhen				Biochemical And Biophysical Research Communications	JUN 17 2017	2017	488	1				177	181		10.1016/j.bbrc.2017.05.030			15	2.5	0	0	0	0	0	0	0	0	0	0	0	0	0	0	0	0	0	0	0	0	0	0	0	0	0	0	0	0	0
Low-dose combined exposure of nanoparticles and heavy metal compared with PM2.5 in human myocardial AC16 cells	Feng, Lin; Yang, Xiaozhe; Asweto, Collins Otieno; Wu, Jing; Zhang, Yannan; Hu, Hejing; Shi, Yanfeng; Duan, Junchao; Sun, Zhiwei				Environmental Science And Pollution Research	DEC 2017	2017	24	36			SI	27767	27777		10.1007/s11356-017-0228-3			14	2.33	0	0	0	0	0	0	0	0	0	0	0	0	0	0	0	0	0	0	0	0	0	0	0	0	0	0	0	0	0
Phycocyanin-based nanocarrier as a new nanoplatform for efficient overcoming of cancer drug resistance	Huang, Yanyu; He, Lizhen; Song, Zhenhuan; Chan, Leung; He, Jintao; Huang, Wei; Zhou, Binwei; Chen, Tianfeng				Journal Of Materials Chemistry B	MAY 14 2017	2017	5	18				3300	3314		10.1039/c7tb00287d			14	2.33	0	0	0	0	0	0	0	0	0	0	0	0	0	0	0	0	0	0	0	0	0	0	0	0	0	0	0	0	0
Assembly of polymer micelles through the sol-gel transition for effective cancer therapy	Ul Khaliq, Nisar; Oh, Keun Sang; Sandra, Febrina Carolina; Joo, Yeonhee; Lee, Juhyung; Byun, Youngro; Kim, In-San; Kwon, Ick Chan; Seo, Jae Hong; Kim, Sang Yoon; Yuk, Soon Hong				Journal Of Controlled Release	JAN 10 2017	2017	255					258	269		10.1016/j.jconrel.2017.04.039			14	2.33	0	0	0	0	0	0	0	0	0	0	0	0	0	0	0	0	0	0	0	0	0	0	0	0	0	0	0	0	0
Surface modification of endovascular stents with rosuvastatin and heparin-loaded biodegradable nanofibers by electrospinning	Janjic, Milka; Pappa, Foteini; Karagkiozaki, Varvara; Gitas, Christakis; Ktenidis, Kiriakos; Logothetidis, Stergios				International Journal Of Nanomedicine	2017	2017	12					6343	6355		10.2147/IJN.S138261			14	2.33	0	0	0	0	0	0	0	0	0	0	0	0	0	0	0	0	0	0	0	0	0	0	0	0	0	0	0	0	0
Methotrexate carried in lipid core nanoparticles reduces myocardial infarction size and improves cardiac function in rats	Maranhao, Raul C.; Guido, Maria C.; de Lima, Aline D.; Tavares, Elaine R.; Marques, Alyne F.; de Melo, Marcelo D. Tavares; Nicolau, Jose C.; Mc Salemi, Vera; Kalil-Filho, Roberto				International Journal Of Nanomedicine	2017	2017	12					3767	3784		10.2147/IJN.S129324			14	2.33	0	0	0	0	0	0	0	0	0	0	0	0	0	0	0	0	0	0	0	0	0	0	0	0	0	0	0	0	0
Synthesis and characterization of hyaluronic acid coated manganese dioxide microparticles that act as ROS scavengers	Bizeau, Joelle; Tapeinos, Christos; Marella, Claudio; Larranaga, Aitor; Pandit, Abhay				Colloids And Surfaces B-Biointerfaces	NOV 1 2017	2017	159					30	38		10.1016/j.colsurfb.2017.07.081			13	2.17	0	0	0	0	0	0	0	0	0	0	0	0	0	0	0	0	0	0	0	0	0	0	0	0	0	0	0	0	0
Development of expanded polytetrafluoroethylene cardiovascular graft platform based on immobilization of poly lactic-co-glycolic acid nanoparticles using a wet chemical modification technique	Al Meslmani, Bassam M.; Mahmoud, Gihan F.; Bakowsky, Udo				International Journal Of Pharmaceutics	AUG 30 2017	2017	529	1-2				238	244		10.1016/j.ijpharm.2017.06.091			13	2.17	0	0	0	0	0	0	0	0	0	0	0	0	0	0	0	0	0	0	0	0	0	0	0	0	0	0	0	0	0
Synthetic/ECM-inspired hybrid platform for hollow microcarriers with ROS-triggered nanoporation hallmarks	Milcovich, Gesmi; Contessotto, Paolo; Marsico, Grazia; Ismail, Siti; Pandit, Abhay				Scientific Reports	OCT 13 2017	2017	7							13138	10.1038/s41598-017-13744-y			12	2	0	0	0	0	0	0	0	0	0	0	0	0	0	0	0	0	0	0	0	0	0	0	0	0	0	0	0	0	0
A sensitive immunosensor via in situ enzymatically generating efficient quencher for electrochemiluminescence of iridium complexes doped SiO2 nanoparticles	Liang, Wenbin; Zhuo, Ying; Xiong, Chengyi; Zheng, Yingning; Chai, Yaqin; Yuan, Ruo				Biosensors & Bioelectronics	AUG 15 2017	2017	94					568	574		10.1016/j.bios.2017.03.056			12	2	0	0	0	0	0	0	0	0	0	0	0	0	0	0	0	0	0	0	0	0	0	0	0	0	0	0	0	0	0
Surface-modified particles loaded with CaMKII inhibitor protect cardiac cells against mitochondrial injury	Wongrakpanich, Amaraporn; Morris, Angie S.; Geary, Sean M.; Joiner, Mei-ling A.; Salem, Aliasger K.				International Journal Of Pharmaceutics	MAR 30 2017	2017	520	1-2				275	283		10.1016/j.ijpharm.2017.01.061			11	1.83	0	0	0	0	0	0	0	0	0	0	0	0	0	0	0	0	0	0	0	0	0	0	0	0	0	0	0	0	0
Diethyl citrate and sodium citrate reduce the cytotoxic effects of nanosized hydroxyapatite crystals on mouse vascular smooth muscle cells	Zhang, Chong-Yu; Sun, Xin-Yuan; Ouyang, Jian-Ming; Gui, Bao-Song				International Journal Of Nanomedicine	2017	2017	12					8511	8525		10.2147/IJN.S145386			11	1.83	0	0	0	0	0	0	0	0	0	0	0	0	0	0	0	0	0	0	0	0	0	0	0	0	0	0	0	0	0
Voltammetric hybridization assay for the beta 1-adrenergic receptor gene (ADRB1), a marker for hypertension, by using a metal organic framework (Fe-MIL-88NH(2)) with immobilized copper(II) ions	Yuan, Guolin; Wang, Lei; Mao, Dayong; Wang, Fang; Zhang, Jicai				Microchimica Acta	SEP 2017	2017	184	9				3121	3130		10.1007/s00604-017-2333-x			10	1.67	0	0	0	0	0	0	0	0	0	0	0	0	0	0	0	0	0	0	0	0	0	0	0	0	0	0	0	0	0
Enhancing internalization of silica particles in myocardial cells through surface modification	Ornelas-Soto, Nancy; Rubio-Govea, Rodrigo; Guerrero-Beltran, Carlos E.; Vazquez-Garza, Eduardo; Bernal-Ramirez, Judith; Garcia-Garcia, Alejandra; Oropeza-Almazan, Yuriana; Garcia-Rivas, Gerardo; Contreras-Torres, Flavio F.				Materials Science & Engineering C-Materials For Biological Applications	OCT 1 2017	2017	79					831	840		10.1016/j.msec.2017.05.092			9	1.5	0	0	0	0	0	0	0	0	0	0	0	0	0	0	0	0	0	0	0	0	0	0	0	0	0	0	0	0	0
Hybrid Nitric Oxide Donor and its Carrier for the Treatment of Peripheral Arterial Diseases	Le, Duong Q.; Kuriakose, Aneetta E.; Nguyen, Dat X.; Nguyen, Kytai T.; Acharya, Suchismita				Scientific Reports	AUG 18 2017	2017	7							8692	10.1038/s41598-017-08441-9			9	1.5	0	0	0	0	0	0	0	0	0	0	0	0	0	0	0	0	0	0	0	0	0	0	0	0	0	0	0	0	0
The Cytotoxic Action of Cytochrome C/Cardiolipin Nanocomplex (Cyt-CL) on Cancer Cells in Culture	Vladimirov, Yury A.; Sarisozen, Can; Vladimirov, Georgy K.; Filipczak, Nina; Polimova, Anastasia M.; Torchilin, Vladimir P.				Pharmaceutical Research	JUN 2017	2017	34	6				1264	1275		10.1007/s11095-017-2143-1			8	1.33	0	0	0	0	0	0	0	0	0	0	0	0	0	0	0	0	0	0	0	0	0	0	0	0	0	0	0	0	0
Nanosilica based electrochemical biosensor: A novel approach for the detection of platelet-derived microparticles	Singh, Priti; Srivastava, Sameer; Chakrabarti, Parthasarathi; Singh, Sunil Kumar				Sensors And Actuators B-Chemical	MAR 2017	2017	240					322	329		10.1016/j.snb.2016.08.136			8	1.33	0	0	0	0	0	0	0	0	0	0	0	0	0	0	0	0	0	0	0	0	0	0	0	0	0	0	0	0	0
Cinobufagin, a bufadienolide, activates ROS-mediated pathways to trigger human lung cancer cell apoptosis in vivo	Peng, Panli; Lv, Junhong; Cai, Changqing; Lin, Shaohuan; Zhuo, Enqing; Wang, Senming				Rsc Advances	2017	2017	7	40				25175	25181		10.1039/c7ra01085k			6	1	0	0	0	0	0	0	0	0	0	0	0	0	0	0	0	0	0	0	0	0	0	0	0	0	0	0	0	0	0
A new sight for detecting the ADRB1 gene mutation to guide a therapeutic regimen for hypertension based on a CeO2-doped nanoprobe	Zhao, Yilin; He, Junlin; Niu, Yazhen; Chen, Jun; Wu, Jing; Yu, Chao				Biosensors & Bioelectronics	JUN 15 2017	2017	92					402	409		10.1016/j.bios.2016.10.087			5	0.83	0	0	0	0	0	0	0	0	0	0	0	0	0	0	0	0	0	0	0	0	0	0	0	0	0	0	0	0	0
Achyrocline satureioides essential oil loaded in nanocapsules ameliorate the antioxidant/oxidant status in heart of rats infected with Trypanosoma evansi	Souza, Carine F.; Baldissera, Matheus D.; Cossetin, Luciana F.; Dalla Lana, Daiane F.; Monteiro, Silvia G.				Microbial Pathogenesis	APR 2017	2017	105					30	36		10.1016/j.micpath.2017.02.005			4	0.67	0	0	0	0	0	0	0	0	0	0	0	0	0	0	0	0	0	0	0	0	0	0	0	0	0	0	0	0	0
Highly sensitive turn-on fluorescence detection of thrombomodulin based on fluorescence resonance energy transfer	Kong, Liyan; Zhu, Jiaming; Wang, Wen; Jin, Lehe; Fu, Yanjiao; Duan, Bohui; Tan, Liang				Spectrochimica Acta Part A-Molecular And Biomolecular Spectroscopy	FEB 15 2017	2017	173					675	680		10.1016/j.saa.2016.10.022			4	0.67	0	0	0	0	0	0	0	0	0	0	0	0	0	0	0	0	0	0	0	0	0	0	0	0	0	0	0	0	0
Titanium dioxide nanoparticle-induced cytotoxicity and the underlying mechanism in mouse myocardial cells	Zhou, Yingjun; Hong, Fashui; Wang, Ling				Journal Of Nanoparticle Research	OCT 27 2017	2017	19	11						356	10.1007/s11051-017-4052-y			3	0.5	0	0	0	0	0	0	0	0	0	0	0	0	0	0	0	0	0	0	0	0	0	0	0	0	0	0	0	0	0
Relationship between lymphocyte DNA fragmentation and dose of iron oxide (Fe2O3) and silicon oxide (SiO2) nanoparticles	Jimenez-Villarreal, J.; Rivas-Armendariz, D. I.; Arellano Perez-Vertti, R. D.; Olivas Calderon, E.; Garcia-Garza, R.; Betancourt-Martinez, N. D.; Serrano-Gallardo, L. B.; Moran-Martinez, J.				Genetics And Molecular Research	2017	2017	16	1						gmr16019206	10.4238/gmr16019206			3	0.5	0	0	0	0	0	0	0	0	0	0	0	0	0	0	0	0	0	0	0	0	0	0	0	0	0	0	0	0	0
ROS scavenging Mn3O4 nanozymes for in vivo anti-inflammation	Yao, Jia; Cheng, Yuan; Zhou, Min; Zhao, Sheng; Lin, Shichao; Wang, Xiaoyu; Wu, Jiangjiexing; Li, Sirong; Wei, Hui				Chemical Science	MAR 21 2018	2018	9	11				2927	2933		10.1039/c7sc05476a			223	44.6	0	0	0	0	0	0	0	0	0	0	0	0	0	0	0	0	0	0	0	0	0	0	0	0	0	0	0	0	0
Zinc status is associated with inflammation, oxidative stress, lipid, and glucose metabolism	Olechnowicz, J.; Tinkov, A.; Skalny, A.; Suliburska, Joanna				Journal Of Physiological Sciences	JAN 2018	2018	68	1				19	31		10.1007/s12576-017-0571-7			159	31.8	0	0	0	0	0	0	0	0	0	0	0	0	0	0	0	0	0	0	0	0	0	0	0	0	0	0	0	0	0
Regenerative abilities of mesenchymal stem cells through mitochondrial transfer	Paliwal, Swati; Chaudhuri, Rituparna; Agrawal, Anurag; Mohanty, Sujata				Journal Of Biomedical Science	MAR 30 2018	2018	25							31	10.1186/s12929-018-0429-1			119	23.8	0	0	0	0	0	0	0	0	0	0	0	0	0	0	0	0	0	0	0	0	0	0	0	0	0	0	0	0	0
Porous Au@Pt Nanoparticles: Therapeutic Platform for Tumor Chemo-Photothermal Co-Therapy and Alleviating Doxorubicin-Induced Oxidative Damage	Yang, Qian; Peng, Jinrong; Xiao, Yao; Li, Wenting; Tan, Liwei; Xu, Xiaohong; Qian, Zhiyong				Acs Applied Materials & Interfaces	JAN 10 2018	2018	10	1				150	164		10.1021/acsami.7b14705			86	17.2	0	0	0	0	0	0	0	0	0	0	0	0	0	0	0	0	0	0	0	0	0	0	0	0	0	0	0	0	0
Graphene and Au NPs co-mediated enzymatic silver deposition for the ultrasensitive electrochemical detection of cholesterol	Huang, Yong; Tan, Jie; Cui, Lijie; Zhou, Zhide; Zhou, Sufang; Zhang, Zhenghua; Zheng, Rong; Xue, Yewei; Zhang, Mengxin; Li, Shanshan; Zhu, Nixuan; Liang, Jintao; Li, Guiyin; Zhong, Liping; Zhao, Yongxiang				Biosensors & Bioelectronics	APR 15 2018	2018	102					560	567		10.1016/j.bios.2017.11.037			80	16	0	0	0	0	0	0	0	0	0	0	0	0	0	0	0	0	0	0	0	0	0	0	0	0	0	0	0	0	0
Mitochondrial dysfunction, perturbations of mitochondrial dynamics and biogenesis involved in endothelial injury induced by silica nanoparticles	Guo, Caixia; Wang, Ji; Jing, Li; Ma, Ru; Liu, Xiaoying; Gao, Lifang; Cao, Lige; Duan, Junchao; Zhou, Xianqing; Li, Yanbo; Su, Zhiwei				Environmental Pollution	MAY 2018	2018	236					926	936		10.1016/j.envpol.2017.10.060			73	14.6	0	0	0	0	0	0	0	0	0	0	0	0	0	0	0	0	0	0	0	0	0	0	0	0	0	0	0	0	0
Zearalenone induced. embryo and neurotoxicity in zebrafish model (Danio rerio): Role of oxidative stress revealed by a multi biomarker study	Muthulakshmi, Sellamani; Maharajan, Kannan; Habibi, Hamid R.; Kadirvelu, Krishna; Venkataramana, Mudili				Chemosphere	MAY 2018	2018	198					111	121		10.1016/j.chemosphere.2018.01.141			64	12.8	0	0	0	0	0	0	0	0	0	0	0	0	0	0	0	0	0	0	0	0	0	0	0	0	0	0	0	0	0
Anti-inflammatory polymersomes of redox-responsive polyprodrug amphiphiles with inflammation-triggered indomethacin release characteristics	Tan, Jiajia; Deng, Zhengyu; Liu, Guhuan; Hu, Jinming; Liu, Shiyong				Biomaterials	SEP 2018	2018	178					608	619		10.1016/j.biomaterials.2018.03.035			62	12.4	0	0	0	0	0	0	0	0	0	0	0	0	0	0	0	0	0	0	0	0	0	0	0	0	0	0	0	0	0
Molecularly Engineered Theranostic Nanoparticles for Thrombosed Vessels: H2O2-Activatable Contrast-Enhanced Photoacoustic Imaging and Antithrombotic Therapy	Jung, Eunkyeong; Kang, Changsun; Lee, Jeonghun; Yoo, Donghyuck; Hwang, Do Won; Kim, Dohyun; Park, Seong-Cheol; Lim, Sang Kyoo; Song, Chulgyu; Lee, Dongwon				Acs Nano	JAN 2018	2018	12	1				392	401		10.1021/acsnano.7b06560			57	11.4	0	0	0	0	0	0	0	0	0	0	0	0	0	0	0	0	0	0	0	0	0	0	0	0	0	0	0	0	0
TiO2 nanoparticles cause mitochondrial dysfunction, activate inflammatory responses, and attenuate phagocytosis in macrophages: A proteomic and metabolomic insight	Chen, Qun; Wang, Ningning; Zhu, Mingjiang; Lu, Jianhong; Zhong, Huiqin; Xue, Xinli; Guo, Shuoyuan; Li, Min; Wei, Xinben; Tao, Yongzhen; Yin, Huiyong				Redox Biology	MAY 2018	2018	15					266	276		10.1016/j.redox.2017.12.011			56	11.2	0	0	0	0	0	0	0	0	0	0	0	0	0	0	0	0	0	0	0	0	0	0	0	0	0	0	0	0	0
Cytotoxicity induced by fine particulate matter (PM2.5) via mitochondria-mediated apoptosis pathway in human cardiomyocytes	Yang, Xiaozhe; Feng, Lin; Zhang, Yannan; Hu, Hejing; Shi, Yanfeng; Liang, Shuang; Zhao, Tong; Fu, Yang; Duan, Junchao; Sun, Zhiwei				Ecotoxicology And Environmental Safety	OCT 15 2018	2018	161					198	207		10.1016/j.ecoenv.2018.05.092			49	9.8	0	0	0	0	0	0	0	0	0	0	0	0	0	0	0	0	0	0	0	0	0	0	0	0	0	0	0	0	0
Novel angiogenesis therapeutics by redox injectable hydrogel - Regulation of local nitric oxide generation for effective cardiovascular therapy	Long Binh Vong; Thang Quoc Bui; Tomita, Tsutomu; Sakamoto, Hiroaki; Hiramatsu, Yuji; Nagasaki, Yukio				Biomaterials	JUN 2018	2018	167					143	152		10.1016/j.biomaterials.2018.03.023			47	9.4	0	0	0	0	0	0	0	0	0	0	0	0	0	0	0	0	0	0	0	0	0	0	0	0	0	0	0	0	0
An electrochemical immunosensor for cardiac Troponin I using electrospun carboxylated multi-walled carbon nanotube-whiskered nanofibres	Rezaei, Babak; Shoushtari, Ahmad Mousavi; Rabiee, Mohammad; Uzun, Lokman; Mak, Wing Cheung; Turner, Anthony P. F.				Talanta	MAY 15 2018	2018	182					178	186		10.1016/j.talanta.2018.01.046			47	9.4	0	0	0	0	0	0	0	0	0	0	0	0	0	0	0	0	0	0	0	0	0	0	0	0	0	0	0	0	0
Nanotherapy and Reactive Oxygen Species (ROS) in Cancer: A Novel Perspective	Brenneisen, Peter; Reichert, Andreas S.				Antioxidants	FEB 2018	2018	7	2						31	10.3390/antiox7020031			44	8.8	0	0	0	0	0	0	0	0	0	0	0	0	0	0	0	0	0	0	0	0	0	0	0	0	0	0	0	0	0
Self-assembly of porphyrin-grafted lipid into nanoparticles encapsulating doxorubicin for synergistic chemo-photodynamic therapy and fluorescence imaging	Hameed, Sadaf; Bhattarai, Pravin; Liang, Xiaolong; Zhang, Nisi; Xu, Yunxue; Chen, Min; Dai, Zhifei				Theranostics	2018	2018	8	19				5501	5518		10.7150/thno.27721			44	8.8	0	0	0	0	0	0	0	0	0	0	0	0	0	0	0	0	0	0	0	0	0	0	0	0	0	0	0	0	0
Surface-Enhanced Raman Nanoprobes with Embedded Standards for Quantitative Cholesterol Detection	Jiang, Xin; Tan, Ziyang; Lin, Li; He, Jing; He, Chang; Thackray, Benjamin D.; Zhang, Yuqing; Ye, Jian				Small Methods	NOV 13 2018	2018	2	11						1800182	10.1002/smtd.201800182			43	8.6	0	0	0	0	0	0	0	0	0	0	0	0	0	0	0	0	0	0	0	0	0	0	0	0	0	0	0	0	0
A Targeting Nanotherapy for Abdominal Aortic Aneurysms	Cheng, Juan; Zhang, Runjun; Li, Chenwen; Tao, Hui; Dou, Yin; Wang, Yuquan; Hu, Houyuan; Zhang, Jianxiang				Journal Of The American College Of Cardiology	NOV 27 2018	2018	72	21				2591	2605		10.1016/j.jacc.2018.08.2188			42	8.4	0	0	0	0	0	0	0	0	0	0	0	0	0	0	0	0	0	0	0	0	0	0	0	0	0	0	0	0	0
Silica nanoparticles induced endothelial apoptosis via endoplasmic reticulum stress-mitochondrial apoptotic signaling pathway	Guo, Caixia; Ma, Ru; Liu, Xiaoying; Xia, Yinye; Niu, Piye; Ma, Junxiang; Zhou, Xianqing; Li, Yanbo; Sun, Zhiwei				Chemosphere	NOV 2018	2018	210					183	192		10.1016/j.chemosphere.2018.06.170			40	8	0	0	0	0	0	0	0	0	0	0	0	0	0	0	0	0	0	0	0	0	0	0	0	0	0	0	0	0	0
Novel iron oxide-cerium oxide core-shell nanoparticles as a potential theranostic material for ROS related inflammatory diseases	Wu, Yuao; Yang, Yanchen; Zhao, Wei; Xu, Zhi Ping; Little, Peter J.; Whittaker, Andrew K.; Zhang, Run; Ta, Hang T.				Journal Of Materials Chemistry B	AUG 14 2018	2018	6	30				4937	4951		10.1039/c8tb00022k			40	8	0	0	0	0	0	0	0	0	0	0	0	0	0	0	0	0	0	0	0	0	0	0	0	0	0	0	0	0	0
Potential use of superparamagnetic iron oxide nanoparticles for in vitro and in vivo bioimaging of human myoblasts	Wierzbinski, Kamil R.; Szymanski, Tomasz; Rozwadowska, Natalia; Rybka, Jakub D.; Zimna, Agnieszka; Zalewski, Tomasz; Nowicka-Bauer, Karolina; Malcher, Agnieszka; Nowaczyk, Magdalena; Krupinski, Michal; Fiedorowicz, Michal; Bogorodzki, Piotr; Grieb, Pawel; Giersig, Michal; Kurpisz, Maciej K.				Scientific Reports	FEB 27 2018	2018	8							3682	10.1038/s41598-018-22018-0			39	7.8	0	0	0	0	0	0	0	0	0	0	0	0	0	0	0	0	0	0	0	0	0	0	0	0	0	0	0	0	0
Oxidative Stress and Inflammation Induced by Environmental and Psychological Stressors: A Biomarker Perspective	Ghezzi, Pietro; Floridi, Luciano; Boraschi, Diana; Cuadrado, Antonio; Manda, Gina; Levic, Snezana; D'Acquisto, Fulvio; Hamilton, Alice; Athersuch, Toby J.; Selley, Liza				Antioxidants & Redox Signaling	MAR 2018	2018	28	9				852	872		10.1089/ars.2017.7147			38	7.6	0	0	0	0	0	0	0	0	0	0	0	0	0	0	0	0	0	0	0	0	0	0	0	0	0	0	0	0	0
An electrochemical immunosensor for brain natriuretic peptide prepared with screen-printed carbon electrodes nanostructured with gold nanoparticles grafted through aryl diazonium salt chemistry	Serafin, V.; Torrente-Rodriguez, R. M.; Gonzalez-Cortes, A.; Garcia de Frutos, P.; Sabate, M.; Campuzano, S.; Yanez-Sedeno, P.; Pingarron, J. M.				Talanta	MAR 1 2018	2018	179					131	138		10.1016/j.talanta.2017.10.063			35	7	0	0	0	0	0	0	0	0	0	0	0	0	0	0	0	0	0	0	0	0	0	0	0	0	0	0	0	0	0
Human tissue-specific MSCs demonstrate differential mitochondria transfer abilities that may determine their regenerative abilities	Paliwal, Swati; Chaudhuri, Rituparna; Agrawal, Anurag; Mohanty, Sujata				Stem Cell Research & Therapy	NOV 8 2018	2018	9							298	10.1186/s13287-018-1012-0			33	6.6	0	0	0	0	0	0	0	0	0	0	0	0	0	0	0	0	0	0	0	0	0	0	0	0	0	0	0	0	0
Fungal xylanases-mediated synthesis of silver nanoparticles for catalytic and biomedical applications	Elegbede, Joseph Adetunji; Lateef, Agbaje; Azeez, Musibau Adewuyi; Asafa, Tesleem Babatunde; Yekeen, Taofeek Akangbe; Oladipo, Iyabo Christianah; Adebayo, Elijah Adegoke; Beukes, Lorika Selomi; Gueguim-Kana, Evariste Bosco				Iet Nanobiotechnology	SEP 2018	2018	12	6				857	863		10.1049/iet-nbt.2017.0299			30	6	0	0	0	0	0	0	0	0	0	0	0	0	0	0	0	0	0	0	0	0	0	0	0	0	0	0	0	0	0
An electrochemical strategy with tetrahedron rolling circle amplification for ultrasensitive detection of DNA methylation	Liu, Huamin; Luo, Jing; Fang, Lichao; Huang, Hui; Deng, Jun; Huang, Jian; Zhang, Shu; Li, Yan; Zheng, Junsong				Biosensors & Bioelectronics	DEC 15 2018	2018	121					47	53		10.1016/j.bios.2018.07.055			29	5.8	0	0	0	0	0	0	0	0	0	0	0	0	0	0	0	0	0	0	0	0	0	0	0	0	0	0	0	0	0
Electrochemiluminescent detection of cardiac troponin I by using soybean peroxidase labeled-antibody as signal amplifier	Tang, Min; Zhou, Zhenxian; Li Shangguan; Zhao, Fang; Liu, Songqin				Talanta	APR 1 2018	2018	180					47	53		10.1016/j.talanta.2017.12.015			29	5.8	0	0	0	0	0	0	0	0	0	0	0	0	0	0	0	0	0	0	0	0	0	0	0	0	0	0	0	0	0
Poly(Lactide-Co-Glycolide)-Monomethoxy-Poly-(Polyethylene Glycol) Nanoparticles Loaded with Melatonin Protect Adipose-Derived Stem Cells Transplanted in Infarcted Heart Tissue	Ma, Qiang; Yang, Junjie; Huang, Xu; Guo, Weisheng; Li, Sulei; Zhou, Hao; Li, Jingwei; Cao, Feng; Chen, Yundai				Stem Cells	APR 2018	2018	36	4				540	550		10.1002/stem.2777			28	5.6	0	0	0	0	0	0	0	0	0	0	0	0	0	0	0	0	0	0	0	0	0	0	0	0	0	0	0	0	0
Reactive oxygen species damage drives cardiac and mitochondrial dysfunction following acute nano-titanium dioxide inhalation exposure	Nichols, Cody E.; Shepherd, Danielle L.; Hathaway, Quincy A.; Durr, Andrya J.; Thapa, Dharendra; Abukabda, Alaeddin; Yi, Jinghai; Nurkiewicz, Timothy R.; Hollander, John M.				Nanotoxicology	2018	2018	12	1				32	48		10.1080/17435390.2017.1416202			28	5.6	0	0	0	0	0	0	0	0	0	0	0	0	0	0	0	0	0	0	0	0	0	0	0	0	0	0	0	0	0
Cerium dioxide-doped carboxyl fullerene as novel nanoprobe and catalyst in electrochemical biosensor for amperometric detection of the CYP2C19*2 allele in human serum	Zhang, Chengli; He, Junlin; Zhang, Yuchan; Chen, Jun; Zhao, Yilin; Niu, Yazhen; Yu, Chao				Biosensors & Bioelectronics	APR 15 2018	2018	102					94	100		10.1016/j.bios.2017.11.014			27	5.4	0	0	0	0	0	0	0	0	0	0	0	0	0	0	0	0	0	0	0	0	0	0	0	0	0	0	0	0	0
Applications of Nanoflowers in Biomedicine	Negahdary, Masoud; Heli, Hossein				Recent Patents On Nanotechnology	2018	2018	12	1				22	33		10.2174/1872210511666170911153428			27	5.4	0	0	0	0	0	0	0	0	0	0	0	0	0	0	0	0	0	0	0	0	0	0	0	0	0	0	0	0	0
Ultrasound imaging and on-demand therapy of peripheral arterial diseases using H2O2-Activated bubble generating anti-inflammatory polymer particles	Jung, Eunkyeong; Noh, Joungyoun; Kang, Changsun; Yoo, Donghyuck; Song, Chulgyu; Lee, Dongwon				Biomaterials	OCT 2018	2018	179					175	185		10.1016/j.biomaterials.2018.07.003			26	5.2	0	0	0	0	0	0	0	0	0	0	0	0	0	0	0	0	0	0	0	0	0	0	0	0	0	0	0	0	0
A dual-type responsive electrochemical immunosensor for quantitative detection of PCSK9 based on n-C-60-PdPt/N-GNRs and Pt-poly (methylene blue) nanocomposites	Li, Yan; He, Junlin; Chen, Jun; Niu, Yazhen; Zhao, Yilin; Zhang, Yuchan; Yu, Chao				Biosensors & Bioelectronics	MAR 15 2018	2018	101					7	13		10.1016/j.bios.2017.09.043			26	5.2	0	0	0	0	0	0	0	0	0	0	0	0	0	0	0	0	0	0	0	0	0	0	0	0	0	0	0	0	0
Functionalised collagen spheres reduce H2O2 mediated apoptosis by scavenging overexpressed ROS	Tapeinos, Christos; Larranaga, Aitor; Sarasua, Jose-Ramon; Pandit, Abhay				Nanomedicine-Nanotechnology Biology And Medicine	OCT 2018	2018	14	7				2397	2405		10.1016/j.nano.2017.03.022			25	5	0	0	0	0	0	0	0	0	0	0	0	0	0	0	0	0	0	0	0	0	0	0	0	0	0	0	0	0	0
ROS-triggered degradable iron-chelating nanogels: Safely improving iron elimination in vivo	Liu, Zhi; Qiao, Jing; Nagy, Tamas; Xiong, May P.				Journal Of Controlled Release	AUG 10 2018	2018	283					84	93		10.1016/j.jconrel.2018.05.025			23	4.6	0	0	0	0	0	0	0	0	0	0	0	0	0	0	0	0	0	0	0	0	0	0	0	0	0	0	0	0	0
Recent trends in electrochemical biosensors of superoxide dismutases	Balamurugan, Murugesan; Santharaman, Paulraj; Madasamy, Thangamuthu; Rajesh, Seenivasan; Sethy, Niroj Kumar; Bhargava, Kalpana; Kotamraju, Srigiridhar; Karunakaran, Chandran				Biosensors & Bioelectronics	SEP 30 2018	2018	116					89	99		10.1016/j.bios.2018.05.040			21	4.2	0	0	0	0	0	0	0	0	0	0	0	0	0	0	0	0	0	0	0	0	0	0	0	0	0	0	0	0	0
Chitosan-Based Nanoparticles Containing Cherry Extract from Prunus avium L. to Improve the Resistance of Endothelial Cells to Oxidative Stress	Beconcini, Denise; Fabiano, Angela; Zambito, Ylenia; Berni, Roberto; Santoni, Tatiana; Piras, Anna Maria; Di Stefano, Rossella				Nutrients	NOV 2018	2018	10	11						1598	10.3390/nu10111598			20	4	0	0	0	0	0	0	0	0	0	0	0	0	0	0	0	0	0	0	0	0	0	0	0	0	0	0	0	0	0
Co-exposure of silica nanoparticles and methylmercury induced cardiac toxicity in vitro and in vivo	Yang, Xiaozhe; Feng, Lin; Zhang, Yannan; Hu, Hejing; Shi, Yanfeng; Liang, Shuang; Zhao, Tong; Cao, Lige; Duan, Junchao; Sun, Zhiwei				Science Of The Total Environment	AUG 1 2018	2018	631-632					811	821		10.1016/j.scitotenv.2018.03.107			20	4	0	0	0	0	0	0	0	0	0	0	0	0	0	0	0	0	0	0	0	0	0	0	0	0	0	0	0	0	0
Surfactants and fatty alcohol based novel nanovesicles for resveratrol: Process optimization, characterization and evaluation of functional properties in RAW 264.7 macrophage cells	Vankayala, Jaya Sravani; Battula, Surendra Nath; Kandasamy, Ruckmani; Mariya, Gover Antoniraj; Franklin, Magdaline Eljeeva Emerald; Pushpadass, Heartwin Amaladhas; Naik, Laxmana Naik				Journal Of Molecular Liquids	JUL 1 2018	2018	261					387	396		10.1016/j.molliq.2018.04.058			20	4	0	0	0	0	0	0	0	0	0	0	0	0	0	0	0	0	0	0	0	0	0	0	0	0	0	0	0	0	0
Marrubiin-loaded solid lipid nanoparticles' impact on TNF-alpha treated umbilical vein endothelial cells: A study for cardioprotective effect	Nakhlband, Ailar; Eskandani, Morteza; Saeedi, Nazli; Ghafari, Samad; Omidi, Yadollah; Barar, Jaleh; Garjani, Alireza				Colloids And Surfaces B-Biointerfaces	APR 1 2018	2018	164					299	307		10.1016/j.colsurfb.2018.01.046			20	4	0	0	0	0	0	0	0	0	0	0	0	0	0	0	0	0	0	0	0	0	0	0	0	0	0	0	0	0	0
Nanoparticles-Caused Oxidative Imbalance	Zuberek, Mariusz; Grzelak, Agnieszka			Saquib, Q; Faisal, M; AlKhedhairy, AA; Alatar, AA	Cellular And Molecular Toxicology Of Nanoparticles	2018	2018	1048					85	98		10.1007/978-3-319-72041-8_6			20	4	0	0	0	0	0	0	0	0	0	0	0	0	0	0	0	0	0	0	0	0	0	0	0	0	0	0	0	0	0
Disruption of the superoxide anions-mitophagy regulation axis mediates copper oxide nanoparticles-induced vascular endothelial cell death	Zhang, Jun; Wang, Bin; Wang, Hong; He, Hui; Wu, Qiong; Qin, Xia; Yang, Xi; Chen, Linmu; Xu, Ge; Yuan, Zhiyi; Yi, Qiying; Zou, Zhen; Yu, Chao				Free Radical Biology And Medicine	DEC 2018	2018	129					268	278		10.1016/j.freeradbiomed.2018.09.032			19	3.8	0	0	0	0	0	0	0	0	0	0	0	0	0	0	0	0	0	0	0	0	0	0	0	0	0	0	0	0	0
Pharmacokinetic and Toxicological Characteristics of Tripterigium Glycosides and their Derivatives	Du, Xi; Nyagblordzro, Makafui; An, Lijun; Gao, Xue; Du, Lemei; Wang, Yangyang; Ondieki, Gregory; Kikete, Siambi; He, Xin				Current Drug Metabolism	2018	2018	19	7				605	627		10.2174/1389200219666180302152752			19	3.8	0	0	0	0	0	0	0	0	0	0	0	0	0	0	0	0	0	0	0	0	0	0	0	0	0	0	0	0	0
Nanotechnology-based electrochemical detection strategies for hypertension markers	Madhurantakam, Sasya; Babu, K. Jayanth; Rayappan, John Bosco Balaguru; Krishnan, Uma Maheswari				Biosensors & Bioelectronics	SEP 30 2018	2018	116					67	80		10.1016/j.bios.2018.05.034			18	3.6	0	0	0	0	0	0	0	0	0	0	0	0	0	0	0	0	0	0	0	0	0	0	0	0	0	0	0	0	0
Redox-Active Quinone Chelators: Properties, Mechanisms of Action, Cell Delivery, and Cell Toxicity	Polyakov, Nikolay; Leshina, Tatyana; Fedenok, Lidiya; Slepneva, Irina; Kirilyuk, Igor; Furso, Justyna; Olchawa, Magdalena; Sarna, Tadeusz; Elas, Martyna; Bilkis, Itzhak; Weiner, Lev				Antioxidants & Redox Signaling	MAY 2018	2018	28	15				1394	1403		10.1089/ars.2017.7406			18	3.6	0	0	0	0	0	0	0	0	0	0	0	0	0	0	0	0	0	0	0	0	0	0	0	0	0	0	0	0	0
Design and application of redox polymers for nanomedicine	Nagasaki, Yukio				Polymer Journal	SEP 2018	2018	50	9				821	836		10.1038/s41428-018-0054-6			17	3.4	0	0	0	0	0	0	0	0	0	0	0	0	0	0	0	0	0	0	0	0	0	0	0	0	0	0	0	0	0
Molybdenum Disulfide Nanoparticles Resist Oxidative Stress Mediated Impairment of Autophagic Flux and Mitigate Endothelial Cell Senescence and Angiogenic Dysfunctions	Ke, Sunkui; Lai, Youlin; Zhou, Tong; Li, Lihuang; Wang, Yange; Ren, Lei; Ye, Shefang				Acs Biomaterials Science & Engineering	FEB 2018	2018	4	2			SI	663	674		10.1021/acsbiomaterials.7b00714			17	3.4	0	0	0	0	0	0	0	0	0	0	0	0	0	0	0	0	0	0	0	0	0	0	0	0	0	0	0	0	0
Inert Coats of Magnetic Nanoparticles Prevent Formation of Occlusive Intravascular Co-aggregates With Neutrophil Extracellular Traps	Bilyy, Rostyslav; Unterweger, Harald; Weigel, Bianca; Dumych, Tetiana; Paryzhak, Solomiya; Vovk, Volodymyr; Liao, Ziyu; Alexiou, Christoph; Herrmann, Martin; Janko, Christina				Frontiers In Immunology	OCT 2 2018	2018	9							2266	10.3389/fimmu.2018.02266			15	3	0	0	0	0	0	0	0	0	0	0	0	0	0	0	0	0	0	0	0	0	0	0	0	0	0	0	0	0	0
Detection of Various Biomarkers and Enzymes via a Nanocluster-Based Fluorescence Turn-on Sensing Platform	Zhao, Yue; Liu, Hou; Jiang, Yingnan; Song, Shanliang; Zhao, Yueqi; Zhang, Chuan; Xin, Jingwei; Yang, Bai; Lin, Quan				Analytical Chemistry	DEC 18 2018	2018	90	24				14578	14585		10.1021/acs.analchem.8b04691			14	2.8	0	0	0	0	0	0	0	0	0	0	0	0	0	0	0	0	0	0	0	0	0	0	0	0	0	0	0	0	0
Sensitive immunoassay of von Willebrand factor based on fluorescence resonance energy transfer between graphene quantum dots and Ag@Au nanoparticles	Kong, Liyan; Li, Yi; Ma, Chao; Liu, Baihui; Tan, Liang				Colloids And Surfaces B-Biointerfaces	MAY 1 2018	2018	165					286	292		10.1016/j.colsurfb.2018.02.049			14	2.8	0	0	0	0	0	0	0	0	0	0	0	0	0	0	0	0	0	0	0	0	0	0	0	0	0	0	0	0	0
Fabrication of highly stable silver nanoparticles with shape-dependent electrochemical efficacy	Waqas, Muhammad; Zulfiqar, Anam; Ahmad, Hafiz Badaruddin; Akhtar, Naeem; Hussain, Mazhar; Shafiq, Zahid; Abbas, Yasir; Mehmood, Khalid; Ajmal, Muhammad; Yang, Minghui				Electrochimica Acta	MAY 1 2018	2018	271					641	651		10.1016/j.electacta.2018.03.049			14	2.8	0	0	0	0	0	0	0	0	0	0	0	0	0	0	0	0	0	0	0	0	0	0	0	0	0	0	0	0	0
Mechanisms of Antioxidant Activities of Fullerenols from First-Principles Calculation	Wang, Zhenzhen; Gao, Xingfa; Zhao, Yuliang				Journal Of Physical Chemistry A	OCT 18 2018	2018	122	41				8183	8190		10.1021/acs.jpca.8b06340			13	2.6	0	0	0	0	0	0	0	0	0	0	0	0	0	0	0	0	0	0	0	0	0	0	0	0	0	0	0	0	0
Monocyte-mediated drug delivery systems for the treatment of cardiovascular diseases	Aizik, Gil; Grad, Etty; Golomb, Gershon				Drug Delivery And Translational Research	AUG 2018	2018	8	4			SI	868	882		10.1007/s13346-017-0431-2			13	2.6	0	0	0	0	0	0	0	0	0	0	0	0	0	0	0	0	0	0	0	0	0	0	0	0	0	0	0	0	0
Insulin- and quercetin-loaded liquid crystalline nanoparticles: implications on oral bioavailability, antidiabetic and antioxidant efficacy	Singh, Swapnil; Kushwah, Varun; Agrawal, Ashish Kumar; Jain, Sanyog				Nanomedicine	MAR 2018	2018	13	5				521	537		10.2217/nnm-2017-0278			13	2.6	0	0	0	0	0	0	0	0	0	0	0	0	0	0	0	0	0	0	0	0	0	0	0	0	0	0	0	0	0
ROS Generated by Upconversion Nanoparticle-Mediated Photodynamic Therapy Induces Autophagy Via PI3K/AKT/mTOR Signaling Pathway in M1 Peritoneal Macrophage	Han, Xiaobo; Zhong, Zhaoyu; Kou, Jiayuan; Zheng, Yinghong; Liu, Zhongni; Jiang, Yueqing; Zhang, Zhiren; Gao, Ziyu; Cong, Lin; Tian, Ye; Yang, Liming				Cellular Physiology And Biochemistry	2018	2018	48	4				1616	+		10.1159/000492283			13	2.6	0	0	0	0	0	0	0	0	0	0	0	0	0	0	0	0	0	0	0	0	0	0	0	0	0	0	0	0	0
A single-cell analysis platform for electrochemiluminescent detection of platelets adhesion to endothelial cells based on Au@DL-ZnCQDs nanoprobes	Long, Dongping; Shang, Yunfei; Qiu, Youyi; Zhou, Bin; Yang, Peihui				Biosensors & Bioelectronics	APR 15 2018	2018	102					553	559		10.1016/j.bios.2017.11.058			12	2.4	0	0	0	0	0	0	0	0	0	0	0	0	0	0	0	0	0	0	0	0	0	0	0	0	0	0	0	0	0
A ntibacterial mechanisms of a novel type picosecond laser-generated silver-titanium nanoparticles and their toxicity to human cells	Korshed, Peri; Li, Lin; Liu, Zhu; Mironov, Aleksandr; Wang, Tao				International Journal Of Nanomedicine	2018	2018	13					89	101		10.2147/IJN.S140222			12	2.4	0	0	0	0	0	0	0	0	0	0	0	0	0	0	0	0	0	0	0	0	0	0	0	0	0	0	0	0	0
New Signal Probe Integrated with ABEI as ECL Luminophore and Ag Nanoparticles Decorated CoS Nanoflowers as Bis-Co-Reaction Accelerator to Develop a Ultrasensitive cTnT Immunosensor	Yi, Ting-Quan; Gong, Wei; Lei, Yan-Mei; Zeng, Wei-Jia; Chai, Ya-Qin; Yuan, Ruo; Zhuo, Ying				Journal Of The Electrochemical Society	OCT 23 2018	2018	165	14				B686	B693		10.1149/2.0381814jes			11	2.2	0	0	0	0	0	0	0	0	0	0	0	0	0	0	0	0	0	0	0	0	0	0	0	0	0	0	0	0	0
Se@SiO2 nanocomposites attenuate doxorubicin-induced cardiotoxicity through combatting oxidative damage	Deng, Guoying; Chen, Changzhe; Zhang, Junjie; Zhai, Yue; Zhao, Jingpeng; Ji, Anqi; Kang, Yingjie; Liu, Xijian; Dou, Kefei; Wang, Qiugen				Artificial Cells Nanomedicine And Biotechnology	2018	2018	46			2		112	121		10.1080/21691401.2018.1452250			11	2.2	0	0	0	0	0	0	0	0	0	0	0	0	0	0	0	0	0	0	0	0	0	0	0	0	0	0	0	0	0
Inhalation exposure of nano diamond induced oxidative stress in lung, heart and brain	Khosravi, Yahya; Salimi, Ahmad; Pourahmad, Jalal; Naserzadeh, Parvaneh; Seydi, Enayatollah				Xenobiotica	2018	2018	48	8				860	866		10.1080/00498254.2017.1367974			11	2.2	0	0	0	0	0	0	0	0	0	0	0	0	0	0	0	0	0	0	0	0	0	0	0	0	0	0	0	0	0
Amperometric myeloperoxidase immunoassay based on the use of CuPdPt nanowire networks	Wen, Yilin; Yuan, Jianyong; Chen, Jun; Zhao, Yilin; Niu, Yazhen; Yu, Chao				Microchimica Acta	JAN 2018	2018	185	1						55	10.1007/s00604-017-2563-y			11	2.2	0	0	0	0	0	0	0	0	0	0	0	0	0	0	0	0	0	0	0	0	0	0	0	0	0	0	0	0	0
Amino acid modified [70] fullerene derivatives with high radical scavenging activity as promising bodyguards for chemotherapy protection	Zhou, Yue; Zhen, Mingming; Guan, Mirong; Yu, Tong; Ma, Liang; Li, Wei; Zheng, Jiasheng; Shu, Chunying; Wang, Chunru				Scientific Reports	NOV 8 2018	2018	8							16573	10.1038/s41598-018-34967-7			10	2	0	0	0	0	0	0	0	0	0	0	0	0	0	0	0	0	0	0	0	0	0	0	0	0	0	0	0	0	0
Pluronic/Heparin Nanoparticles for Chemo-Photodynamic Combination Cancer Therapy through Photoinduced Caspase-3 Activation	Khaliq, Nisar Ul; Park, Dal Yong; Lee, Hye Jin; Oh, Keun Sang; Seo, Jae Hong; Kim, Sang Yoon; Hwang, Chang Soon; Lim, Tae-Hong; Yuk, Soon Hong				Acs Applied Nano Materials	JUN 2018	2018	1	6				2943	2952		10.1021/acsanm.8b00572			10	2	0	0	0	0	0	0	0	0	0	0	0	0	0	0	0	0	0	0	0	0	0	0	0	0	0	0	0	0	0
Fabrication of Electrochemical Biosensor with ZnO-PVA Nanocomposite Interface for the Detection of Hydrogen Peroxide	Sekar, Navin Kishore; Gumpu, Manju Bhargavi; Ramachandra, Bhat Lakshmishri; Nesakumar, Noel; Sankar, Prabakaran; Babu, K. Jayanth; Krishnan, Uma Maheswari; Rayappan, John Bosco Balaguru				Journal Of Nanoscience And Nanotechnology	JUN 2018	2018	18	6				4371	4379		10.1166/jnn.2018.15259			10	2	0	0	0	0	0	0	0	0	0	0	0	0	0	0	0	0	0	0	0	0	0	0	0	0	0	0	0	0	0
A porous polyaniline nanotube sorbent for solid-phase extraction of the fluorescent reaction product of reactive oxygen species in cells, and its determination by HPLC	Niu, Panhong; Li, Feifei; Liang, Xiaojing; Hou, Xiudan; Lu, Xiaofeng; Wang, Xusheng; Li, Qiang; Guo, Yong				Microchimica Acta	OCT 2018	2018	185	10						468	10.1007/s00604-018-3000-6			9	1.8	0	0	0	0	0	0	0	0	0	0	0	0	0	0	0	0	0	0	0	0	0	0	0	0	0	0	0	0	0
Fabrication of glycerol biosensor based on co-immobilization of enzyme nanoparticles onto pencil graphite electrode	Narwal, Vinay; Pundir, C. S.				Analytical Biochemistry	AUG 15 2018	2018	555					94	103		10.1016/j.ab.2018.06.005			8	1.6	0	0	0	0	0	0	0	0	0	0	0	0	0	0	0	0	0	0	0	0	0	0	0	0	0	0	0	0	0
Occupational exposure and consequent health impairments due to potential incidental nanoparticles in leather tanneries: An evidential appraisal of south Asian developing countries	Sarwar, Fiza; Malik, Riffat Naseem; Chow, Chung Wai; Alam, Khan				Environment International	AUG 2018	2018	117					164	174		10.1016/j.envint.2018.04.051			8	1.6	0	0	0	0	0	0	0	0	0	0	0	0	0	0	0	0	0	0	0	0	0	0	0	0	0	0	0	0	0
Electrochemically Inspired Copper(II) Complex on Disposable Graphite Pencil Electrode for Effective Simultaneous Detection of Hypoxanthine, Xanthine, and Uric Acid	Odewunmi, Nurudeen A.; Kawde, Abdel-Nasser; Ibrahim, Mohamed				Electroanalysis	OCT 2018	2018	30	10				2311	2320		10.1002/elan.201800397			7	1.4	0	0	0	0	0	0	0	0	0	0	0	0	0	0	0	0	0	0	0	0	0	0	0	0	0	0	0	0	0
The effects of subacute inhaled multi-walled carbon nanotube exposure on signaling pathways associated with cholesterol transport and inflammatory markers in the vasculature of wild-type mice	Davis, Griffith; Lucero, JoAnn; Fellers, Caitlin; McDonald, Jacob D.; Lund, Amie K.				Toxicology Letters	OCT 15 2018	2018	296					48	62		10.1016/j.toxlet.2018.08.004			6	1.2	0	0	0	0	0	0	0	0	0	0	0	0	0	0	0	0	0	0	0	0	0	0	0	0	0	0	0	0	0
QbD-based development of alpha-linolenic acid potentiated nanoemulsion for targeted delivery of doxorubicin in DMBA-induced mammary gland carcinoma: in vitro and in vivo evaluation	Tripathi, Chandra Bhushan; Parashar, Poonam; Arya, Malti; Singh, Mahendra; Kanoujia, Jovita; Kaithwas, Gaurav; Saraf, Shubhini A.				Drug Delivery And Translational Research	OCT 2018	2018	8	5				1313	1334		10.1007/s13346-018-0525-5			6	1.2	0	0	0	0	0	0	0	0	0	0	0	0	0	0	0	0	0	0	0	0	0	0	0	0	0	0	0	0	0
Requisite endothelial reactivation and effective siRNA nanoparticle targeting of Etv2/Er71 in tumor angiogenesis	Ul Kabir, Ashraf; Lee, Tae-Jin; Pan, Hua; Berry, Jeffrey C.; Krchma, Karen; Wu, Jun; Liu, Fang; Kang, Hee-Kyoung; Hinman, Kristina; Yang, Lihua; Hamilton, Samantha; Zhou, Qingyu; Veis, Deborah J.; Mecham, Robert P.; Wickline, Samuel A.; Miller, Mark J.; Choi, Kyunghee				Jci Insight	APR 19 2018	2018	3	8						e97349	10.1172/jci.insight.97349			5	1	0	0	0	0	0	0	0	0	0	0	0	0	0	0	0	0	0	0	0	0	0	0	0	0	0	0	0	0	0
Study on the oxidation of fibrinogen using Fe3O4 magnetic nanoparticles and its influence to the formation of fibrin	Wang, Lei; Cui, Chuansheng; Li, Rui; Xu, Shuling; Li, Haibo; Li, Lianzhi; Liu, Jifeng				Journal Of Inorganic Biochemistry	DEC 2018	2018	189					58	68		10.1016/j.jinorgbio.2018.09.008			4	0.8	0	0	0	0	0	0	0	0	0	0	0	0	0	0	0	0	0	0	0	0	0	0	0	0	0	0	0	0	0
Activation of the molecular and functional effects of Nrf2 against chronic iron oxide nanorod overload-induced cardiotoxicity	Elgharabawy, R. M.; Elgharbawy, D. M.; Emara, A. M.				Human & Experimental Toxicology	AUG 2018	2018	37	8				870	885		10.1177/0960327117741751			4	0.8	0	0	0	0	0	0	0	0	0	0	0	0	0	0	0	0	0	0	0	0	0	0	0	0	0	0	0	0	0
Fluorescent Imaging Analysis for Distribution of Fluorescent Dye Labeled- or Encapsulated-Liposome in Monocrotaline-Induced Pulmonary Hypertension Model Rat	Muraki, Yo; Yamasaki, Midori; Takeuchi, Hirohisa; Tohyama, Kimio; Sano, Noriyasu; Matsuo, Takanori				Chemical & Pharmaceutical Bulletin	MAR 2018	2018	66	3				270	276		10.1248/cpb.c17-00811			3	0.6	0	0	0	0	0	0	0	0	0	0	0	0	0	0	0	0	0	0	0	0	0	0	0	0	0	0	0	0	0
Ameliorative role of camel whey protein and rosuvastatin on induced dyslipidemia in mice	El-Shinnawy, Nashwa Ahmed; Abd Elhalem, Sahar Sobhy; Haggag, Nawal Zakaria; Badr, Gamal				Food & Function	FEB 2018	2018	9	2				1038	1047		10.1039/c7fo01871a			3	0.6	0	0	0	0	0	0	0	0	0	0	0	0	0	0	0	0	0	0	0	0	0	0	0	0	0	0	0	0	0
Evaluation of the Toxicity Effects of Silk Fibroin on Isolated Fibroblast and Huvec Cells	Naserzadeh, Parvaneh; Mortazavi, Seyed Alireza; Ashtari, Khadijeh; Seydi, Enayatollah; Pourahmad, Jalal				Iranian Journal Of Pharmaceutical Research	FAL 2018	2018	17				2	134	145					2	0.4	0	0	0	0	0	0	0	0	0	0	0	0	0	0	0	0	0	0	0	0	0	0	0	0	0	0	0	0	0
Mesoporous Silica Nanoparticles Rescue H2O2-induced Inhibition of Cardiac Differentiation	Ren, Mingming; Wang, Tao; Huang, Lei; Ye, Xiaoqiang; Han, Zhen				Cell Structure And Function	2018	2018	43	2				109	117		10.1247/csf.18008			2	0.4	0	0	0	0	0	0	0	0	0	0	0	0	0	0	0	0	0	0	0	0	0	0	0	0	0	0	0	0	0
Ultracompact Nanotheranostic PEG Platform for Cancer Applications	Hopkins, Thomas; Swanson, Scott D.; Hoff, Jeremy Damon; Potter, Natalie; Ukani, Rahil; Kopelman, Raoul				Acs Applied Bio Materials	OCT 15 2018	2018	1	4				1094	1101		10.1021/acsabm.8b00315			0	0	0	0	0	0	0	0	0	0	0	0	0	0	0	0	0	0	0	0	0	0	0	0	0	0	0	0	0	0	0
Mussel-inspired, antibacterial, conductive, antioxidant, injectable composite hydrogel wound dressing to promote the regeneration of infected skin	Liang, Yongping; Zhao, Xin; Hu, Tianli; Han, Yong; Guo, Baolin				Journal Of Colloid And Interface Science	NOV 15 2019	2019	556					514	528		10.1016/j.jcis.2019.08.083			215	53.75	0	0	0	0	0	0	0	0	0	0	0	0	0	0	0	0	0	0	0	0	0	0	0	0	0	0	0	0	0
Reactive oxygen species (ROS)-responsive biomaterials mediate tissue microenvironments and tissue regeneration	Yao, Yuejun; Zhang, Haolan; Wang, Zhaoyi; Ding, Jie; Wang, Shuqin; Huang, Baiqiang; Ke, Shifeng; Gao, Changyou				Journal Of Materials Chemistry B	SEP 7 2019	2019	7	33				5019	5037		10.1039/c9tb00847k			75	18.75	0	0	0	0	0	0	0	0	0	0	0	0	0	0	0	0	0	0	0	0	0	0	0	0	0	0	0	0	0
PM2.5 induces ferroptosis in human endothelial cells through iron overload and redox imbalance	Wang, Yan; Tang, Meng				Environmental Pollution	NOV 2019	2019	254		A					112937	10.1016/j.envpol.2019.07.105			70	17.5	0	0	0	0	0	0	0	0	0	0	0	0	0	0	0	0	0	0	0	0	0	0	0	0	0	0	0	0	0
Electrochemical dual-aptamer-based biosensor for nonenzymatic detection of cardiac troponin I by nanohybrid electrocatalysts labeling combined with DNA nanotetrahedron structure	Sun, Duanping; Luo, Zibin; Lu, Jing; Zhang, Shangshi; Che, Tong; Chen, Zuanguang; Zhang, Luyong				Biosensors & Bioelectronics	JUN 1 2019	2019	134					49	56		10.1016/j.bios.2019.03.049			62	15.5	0	0	0	0	0	0	0	0	0	0	0	0	0	0	0	0	0	0	0	0	0	0	0	0	0	0	0	0	0
Biologically synthesized green gold nanoparticles from Siberian ginseng induce growth-inhibitory effect on melanoma cells (B16)	Wu, Fenglian; Zhu, Jun; Li, Guoliang; Wang, Jiaxin; Veeraraghavan, Vishnu Priya; Mohan, Surapaneni Krishna; Zhang, Qingfu				Artificial Cells Nanomedicine And Biotechnology	2019	2019	47	1				3297	3305		10.1080/21691401.2019.1647224			62	15.5	0	0	0	0	0	0	0	0	0	0	0	0	0	0	0	0	0	0	0	0	0	0	0	0	0	0	0	0	0
Sequentially Site-Specific Delivery of Thrombolytics and Neuroprotectant for Enhanced Treatment of Ischemic Stroke	Xu, Jianpei; Wang, Xiaoqi; Yin, Haoyuan; Cao, Xiang; Hu, Quanyin; Lv, Wei; Xu, Qunwei; Gu, Zhen; Xin, Hongliang				Acs Nano	AUG 2019	2019	13	8				8577	8588		10.1021/acsnano.9b01798			55	13.75	0	0	0	0	0	0	0	0	0	0	0	0	0	0	0	0	0	0	0	0	0	0	0	0	0	0	0	0	0
Rebuilding Postinfarcted Cardiac Functions by Injecting TIIA@PDA Nanoparticle-Cross-linked ROS-Sensitive Hydrogels	Wang, Wei; Chen, Jingrui; Li, Min; Jia, Huizhen; Han, Xiaoxu; Zhang, Jingxuan; Zou, Yang; Tan, Baoyu; Liang, Wei; Shang, Yingying; Xu, Qian; Sigen, A.; Wang, Wenxin; Mao, Jingyuan; Gao, Xiumei; Fan, Guanwei; Liu, Wenguang				Acs Applied Materials & Interfaces	JAN 23 2019	2019	11	3				2880	2890		10.1021/acsami.8b20158			51	12.75	0	0	0	0	0	0	0	0	0	0	0	0	0	0	0	0	0	0	0	0	0	0	0	0	0	0	0	0	0
Microthrombus-Targeting Micelles for Neurovascular Remodeling and Enhanced Microcirculatory Perfusion in Acute Ischemic Stroke	Lu, Yifei; Li, Chao; Chen, Qinjun; Liu, Peixin; Guo, Qin; Zhang, Yu; Chen, Xinli; Zhang, Yujie; Zhou, Wenxi; Liang, Donghui; Zhang, Yiwen; Sun, Tao; Lu, Weigen; Jiang, Chen				Advanced Materials	MAY 2019	2019	31	21						1808361	10.1002/adma.201808361			50	12.5	0	0	0	0	0	0	0	0	0	0	0	0	0	0	0	0	0	0	0	0	0	0	0	0	0	0	0	0	0
Cardiac and pulmonary toxicity of mesoporous silica nanoparticles is associated with excessive ROS production and redox imbalance in Wistar rats	Hozayen, Walaa G.; Mahmoud, Ayman M.; Desouky, Ekram M.; El-Nahass, El-Shaymaa; Soliman, Hanan A.; Farghali, Ahmed A.				Biomedicine & Pharmacotherapy	JAN 2019	2019	109					2527	2538		10.1016/j.biopha.2018.11.093			49	12.25	0	0	0	0	0	0	0	0	0	0	0	0	0	0	0	0	0	0	0	0	0	0	0	0	0	0	0	0	0
Mitochondria transfer from mesenchymal stem cells structurally and functionally repairs renal proximal tubular epithelial cells in diabetic nephropathy in vivo	Konari, Naoto; Nagaishi, Kanna; Kikuchi, Shin; Fujimiya, Mineko				Scientific Reports	MAR 26 2019	2019	9							5184	10.1038/s41598-019-40163-y			45	11.25	0	0	0	0	0	0	0	0	0	0	0	0	0	0	0	0	0	0	0	0	0	0	0	0	0	0	0	0	0
Encapsulation of tissue plasminogen activator in pH-sensitive self-assembled antioxidant nanoparticles for ischemic stroke treatment - Synergistic effect of thrombolysis and antioxidant -	Mei, Ting; Kim, Ahram; Long Binh Vong; Marushima, Aiki; Puentes, Sandra; Matsumaru, Yuji; Matsumura, Akira; Nagasaki, Yukio				Biomaterials	SEP 2019	2019	215							119209	10.1016/j.biomaterials.2019.05.020			43	10.75	0	0	0	0	0	0	0	0	0	0	0	0	0	0	0	0	0	0	0	0	0	0	0	0	0	0	0	0	0
Metal-Organic-Framework-Derived Carbon Nanostructures for Site-Specific Dual-Modality Photothermal/Photodynamic Thrombus Therapy	Zhang, Fengrong; Liu, Yuehong; Lei, Jiani; Wang, Shunhao; Ji, Xunming; Liu, Huiyu; Yang, Qi				Advanced Science	SEP 2019	2019	6	17						1901378	10.1002/advs.201901378			43	10.75	0	0	0	0	0	0	0	0	0	0	0	0	0	0	0	0	0	0	0	0	0	0	0	0	0	0	0	0	0
A nanozyme-linked immunosorbent assay for dual-modal colorimetric and ratiometric fluorescent detection of cardiac troponin I	Miao, Luyang; Jiao, Lei; Tang, Qiaorong; Li, He; Zhang, Lianhua; Wei, Qin				Sensors And Actuators B-Chemical	JUN 1 2019	2019	288					60	64		10.1016/j.snb.2019.02.111			43	10.75	0	0	0	0	0	0	0	0	0	0	0	0	0	0	0	0	0	0	0	0	0	0	0	0	0	0	0	0	0
Chemiluminescence Immunoassays for Simultaneous Detection of Three Heart Disease Biomarkers Using Magnetic Carbon Composites and Three-Dimensional Microfluidic Paper-Based Device	Yang, Rui; Li, Fang; Zhang, Wencan; Shen, Wen; Yang, Di; Bian, Zhiping; Cui, Hua				Analytical Chemistry	OCT 15 2019	2019	91	20				13006	13013		10.1021/acs.analchem.9b03066			42	10.5	0	0	0	0	0	0	0	0	0	0	0	0	0	0	0	0	0	0	0	0	0	0	0	0	0	0	0	0	0
Photodynamic Therapy of Ovarian Carcinoma Cells with Curcumin-Loaded Biodegradable Polymeric Nanoparticles	Duse, Lili; Agel, Michael Rene; Pinnapireddy, Shashank Reddy; Schafer, Jens; Selo, Mohammed A.; Ehrhardt, Carsten; Bakowsky, Udo				Pharmaceutics	JUN 2019	2019	11	6							10.3390/pharmaceutics11060282			38	9.5	0	0	0	0	0	0	0	0	0	0	0	0	0	0	0	0	0	0	0	0	0	0	0	0	0	0	0	0	0
In Vivo Photoacoustic Tracking of Mesenchymal Stem Cell Viability	Dhada, Kabir S.; Hernandez, Derek S.; Suggs, Laura J.				Acs Nano	JUL 2019	2019	13	7				7791	7799		10.1021/acsnano.9b01802			36	9	0	0	0	0	0	0	0	0	0	0	0	0	0	0	0	0	0	0	0	0	0	0	0	0	0	0	0	0	0
Mitochondria-targeted cyclosporin A delivery system to treat myocardial ischemia reperfusion injury of rats	Zhang, Chang-xiong; Cheng, Ying; Liu, Dao-zhou; Liu, Miao; Cui, Han; Zhang, Bang-le; Mei, Qi-bing; Zhou, Si-yuan				Journal Of Nanobiotechnology	JAN 25 2019	2019	17							18	10.1186/s12951-019-0451-9			34	8.5	0	0	0	0	0	0	0	0	0	0	0	0	0	0	0	0	0	0	0	0	0	0	0	0	0	0	0	0	0
Tetrahedral framework nucleic acids prevent retina ischemia-reperfusion injury from oxidative stress via activating the Akt/Nrf2 pathway	Qin, Xin; Li, Ni; Zhang, Mei; Lin, Shiyu; Zhu, Junyao; Xiao, Dexuan; Cui, Weitong; Zhang, Tianyi; Lin, Yunfeng; Cai, XiaoXiao				Nanoscale	NOV 21 2019	2019	11	43				20667	20675		10.1039/c9nr07171g			31	7.75	0	0	0	0	0	0	0	0	0	0	0	0	0	0	0	0	0	0	0	0	0	0	0	0	0	0	0	0	0
Thionin functionalized signal amplification label derived dual-mode electrochemical immunoassay for sensitive detection of cardiac troponin I	Lv, Hui; Li, Yueyun; Zhang, Xiaobo; Li, Xinjin; Xu, Zhen; Chen, Lei; Li, Degang; Dong, Yunhui				Biosensors & Bioelectronics	MAY 15 2019	2019	133					72	78		10.1016/j.bios.2019.03.033			31	7.75	0	0	0	0	0	0	0	0	0	0	0	0	0	0	0	0	0	0	0	0	0	0	0	0	0	0	0	0	0
Silver-gold alloy nanoparticles biofabricated by fungal xylanases exhibited potent biomedical and catalytic activities	Elegbede, Joseph A.; Lateef, Agbaje; Azeez, Musibau A.; Asafa, Tesleem B.; Yekeen, Taofeek A.; Oladipo, Iyabo C.; Hakeem, Abbas S.; Beukes, Lorika S.; Gueguim-Kana, Evariste B.				Biotechnology Progress	SEP-OCT 2019	2019	35	5						e2829	10.1002/btpr.2829			30	7.5	0	0	0	0	0	0	0	0	0	0	0	0	0	0	0	0	0	0	0	0	0	0	0	0	0	0	0	0	0
An update on the mechanisms related to cell death and toxicity of doxorubicin and the protective role of nutrients	Varela-Lopez, Alfonso; Battino, Maurizio; Navarro-Hortal, Maria D.; Giampieri, Francesca; Forbes-Hernandez, Tamara Y.; Romero-Marquez, Jose M.; Collado, Ricardo; Quiles, Jose L.				Food And Chemical Toxicology	DEC 2019	2019	134							110834	10.1016/j.fct.2019.110834			29	7.25	0	0	0	0	0	0	0	0	0	0	0	0	0	0	0	0	0	0	0	0	0	0	0	0	0	0	0	0	0
The effect of biogenic manufactured silver nanoparticles on human endothelial cells and zebrafish model	Khan, Imran; Bahuguna, Ashutosh; Krishnan, Manigandan; Shukla, Shruti; Lee, Hoomin; Mine, Sang-Hyun; Choi, Dong Kyu; Cho, Youngjin; Bajpai, Vivek K.; Huh, Yun Suk; Kang, Sun Chul				Science Of The Total Environment	AUG 20 2019	2019	679					365	377		10.1016/j.scitotenv.2019.05.045			28	7	0	0	0	0	0	0	0	0	0	0	0	0	0	0	0	0	0	0	0	0	0	0	0	0	0	0	0	0	0
Nanoencapsulated Quercetin Improves Cardioprotection during Hypoxia-Reoxygenation Injury through Preservation of Mitochondrial Function	Lozano, Omar; Lazaro-Alfaro, Anay; Silva-Platas, Christian; Oropeza-Almazan, Yuriana; Torres-Quintanilla, Alejandro; Bernal-Ramirez, Judith; Alves-Figueiredo, Hugo; Garcia-Rivas, Gerardo				Oxidative Medicine And Cellular Longevity	2019	2019	2019							7683051	10.1155/2019/7683051			28	7	0	0	0	0	0	0	0	0	0	0	0	0	0	0	0	0	0	0	0	0	0	0	0	0	0	0	0	0	0
An electrochemical sandwich immunosensor for cardiac troponin I by using nitrogen/sulfur co-doped graphene oxide modified with Au@Ag nanocubes as amplifiers	Lv, Hui; Zhang, Xiaobo; Li, Yueyun; Ren, Yong; Zhang, Chunyan; Wang, Ping; Xu, Zhen; Li, Xinjin; Chen, Zhiwei; Dong, Yunhui				Microchimica Acta	JUL 2019	2019	186	7							10.1007/s00604-019-3526-2			27	6.75	0	0	0	0	0	0	0	0	0	0	0	0	0	0	0	0	0	0	0	0	0	0	0	0	0	0	0	0	0
Cardioprotection of Tetrahedral DNA Nanostructures in Myocardial Ischemia-Reperfusion Injury	Zhang, Mei; Zhu, Junyao; Qin, Xin; Zhou, Mi; Zhang, Xiaolin; Gao, Yang; Zhang, Tianxu; Xiao, Dexuan; Cui, Weitong; Cai, Xiaoxiao				Acs Applied Materials & Interfaces	AUG 28 2019	2019	11	34				30631	30639		10.1021/acsami.9b10645			26	6.5	0	0	0	0	0	0	0	0	0	0	0	0	0	0	0	0	0	0	0	0	0	0	0	0	0	0	0	0	0
Thrombus targeting aspirin particles for near infrared imaging and on-demand therapy of thrombotic vascular diseases	Lee, Jeonghun; Jeong, Lipjeong; Jung, Eunkyeong; Ko, Changgon; Seon, Semee; Noh, Joungyoun; Lee, Dongwon				Journal Of Controlled Release	JUN 28 2019	2019	304					164	172		10.1016/j.jconrel.2019.05.012			25	6.25	0	0	0	0	0	0	0	0	0	0	0	0	0	0	0	0	0	0	0	0	0	0	0	0	0	0	0	0	0
Trimetallic signal amplification aptasensor for TSP-1 detection based on Ce-MOF@Au and AuPtRu nanocomposites	Fu, Xiaoxue; He, Junlin; Zhang, Chengli; Chen, Jun; Wen, Yilin; Li, Jia; Mao, Weiran; Zhong, Hangtian; Wu, Jiahao; Ji, Xingduo; Yu, Chao				Biosensors & Bioelectronics	MAY 1 2019	2019	132					302	309		10.1016/j.bios.2019.02.054			23	5.75	0	0	0	0	0	0	0	0	0	0	0	0	0	0	0	0	0	0	0	0	0	0	0	0	0	0	0	0	0
Dual mode competitive electrochemical immunoassay for B-type natriuretic peptide based on GS/SnO2/polyaniline-Au and ZnCo2O4/N-CNTs	Li, Xuan; Liu, Li; Dong, Xue; Zhao, Guanhui; Li, Yueyuan; Miao, Juncong; Fang, Jinglong; Cui, Min; Wei, Qin; Cao, Wei				Biosensors & Bioelectronics	FEB 1 2019	2019	126					448	454		10.1016/j.bios.2018.11.009			23	5.75	0	0	0	0	0	0	0	0	0	0	0	0	0	0	0	0	0	0	0	0	0	0	0	0	0	0	0	0	0
Targeting Oxidative Stress Using Nanoparticles as a Theranostic Strategy for Cardiovascular Diseases	Kim, Kye S.; Song, Chul Gyu; Kang, Peter M.				Antioxidants & Redox Signaling	FEB 1 2019	2019	30	5				733	746		10.1089/ars.2017.7428			23	4.6	0	0	0	0	0	0	0	0	0	0	0	0	0	0	0	0	0	0	0	0	0	0	0	0	0	0	0	0	0
DNA nanotetrahedron linked dual-aptamer based voltammetric aptasensor for cardiac troponin I using a magnetic metal-organic framework as a label	Luo, Zibin; Sun, Duanping; Tong, Yanli; Zhong, Yongsheng; Chen, Zuanguang				Microchimica Acta	JUN 2019	2019	186	6							10.1007/s00604-019-3470-1			22	5.5	0	0	0	0	0	0	0	0	0	0	0	0	0	0	0	0	0	0	0	0	0	0	0	0	0	0	0	0	0
Novel electrochemical immunosensor for sensitive monitoring of cardiac troponin I using antigen response cargo released from mesoporous Fe3O4	Ma, Ning; Zhang, Tong; Yan, Tao; Kuang, Xuan; Wang, Huan; Wu, Dan; Wei, Qin				Biosensors & Bioelectronics	OCT 15 2019	2019	143							111608	10.1016/j.bios.2019.111608			19	4.75	0	0	0	0	0	0	0	0	0	0	0	0	0	0	0	0	0	0	0	0	0	0	0	0	0	0	0	0	0
Ultrasensitive sandwich-type immunosensor for cardiac troponin I based on enhanced electrocatalytic reduction of H2O2 using beta-cyclodextrins functionalized 3D porous graphene-supported Pd@Au nanocubes	Zhang, Xiaobo; Lv, Hui; Li, Yueyun; Zhang, Chunyan; Wang, Ping; Liu, Qing; Ai, Bing; Xu, Zhen; Zhao, Zengdian				Journal Of Materials Chemistry B	MAR 7 2019	2019	7	9				1460	1468		10.1039/c8tb03362e			19	4.75	0	0	0	0	0	0	0	0	0	0	0	0	0	0	0	0	0	0	0	0	0	0	0	0	0	0	0	0	0
Mitochondria-targeted antioxidant delivery for precise treatment of myocardial ischemia-reperfusion injury through a multistage continuous targeted strategy	Cheng, Ying; Liu, Dao-zhou; Zhang, Chang-xiong; Cui, Han; Liu, Miao; Zhang, Bang-le; Mei, Qi-bing; Lu, Zi-fan; Zhou, Si-yuan				Nanomedicine-Nanotechnology Biology And Medicine	FEB 2019	2019	16					236	249		10.1016/j.nano.2018.12.014			19	4.75	0	0	0	0	0	0	0	0	0	0	0	0	0	0	0	0	0	0	0	0	0	0	0	0	0	0	0	0	0
Stimulus-activatable echogenic maltodextrin nanoparticles as nanotheranostic agents for peripheral arterial disease	Jung, Eunkyeong; Lee, Jeonghun; Jeong, Lipjeong; Park, Sanghun; Lee, Moungyoung; Song, Chulgyu; Lee, Dongwon				Biomaterials	FEB 2019	2019	192					282	291		10.1016/j.biomaterials.2018.11.022			19	4.75	0	0	0	0	0	0	0	0	0	0	0	0	0	0	0	0	0	0	0	0	0	0	0	0	0	0	0	0	0
An investigation on the cytotoxicity and caspase-mediated apoptotic effect of biologically synthesized gold nanoparticles using Cardiospermum halicacabum on AGS gastric carcinoma cells	Li, Chunfeng; Wang, Yimin; Zhang, Hongfeng; Li, Man; Zhu, Ziyu; Xue, Yingwei				International Journal Of Nanomedicine	2019	2019	14					951	962		10.2147/IJN.S193064			19	4.75	0	0	0	0	0	0	0	0	0	0	0	0	0	0	0	0	0	0	0	0	0	0	0	0	0	0	0	0	0
The size-dependent genotoxicity and oxidative stress of silica nanoparticles on endothelial cells	Zhou, Furong; Liao, Fen; Chen, Lingying; Liu, Yuanfeng; Wang, Wuxiang; Feng, Shaolong				Environmental Science And Pollution Research	JAN 2019	2019	26	2				1911	1920		10.1007/s11356-018-3695-2			19	4.75	0	0	0	0	0	0	0	0	0	0	0	0	0	0	0	0	0	0	0	0	0	0	0	0	0	0	0	0	0
Target-Induced Payload Amplification for Spherical Nucleic Acid Enzyme (SNAzyme)-Catalyzed Electrochemiluminescence Detection of Circulating microRNAs	Sun, Yudie; Wang, Qiwei; Mi, Lan; Shi, Lin; Li, Tao				Analytical Chemistry	OCT 15 2019	2019	91	20				12948	12953		10.1021/acs.analchem.9b03001			18	4.5	0	0	0	0	0	0	0	0	0	0	0	0	0	0	0	0	0	0	0	0	0	0	0	0	0	0	0	0	0
ROS promote epigenetic remodeling and cardiac dysfunction in offspring following maternal engineered nanomaterial (ENM) exposure	Kunovac, Amina; Hathaway, Quincy A.; Pinti, Mark V.; Goldsmith, William T.; Durr, Andrya J.; Fink, Garrett K.; Nurkiewicz, Timothy R.; Hollander, John M.				Particle And Fibre Toxicology	JUN 18 2019	2019	16							24	10.1186/s12989-019-0310-8			18	4.5	0	0	0	0	0	0	0	0	0	0	0	0	0	0	0	0	0	0	0	0	0	0	0	0	0	0	0	0	0
Synthesis and antiproliferative activities of doxorubicin thiol conjugates and doxorubicin-SS-cyclic peptide	Darwish, Shaban; Sadeghiani, Neda; Fong, Shirley; Mozaffari, Saghar; Hamidi, Parinaz; Withana, Thimanthi; Yang, Sun; Tiwari, Rakesh Kumar; Parang, Keykavous				European Journal Of Medicinal Chemistry	JAN 1 2019	2019	161					594	606		10.1016/j.ejmech.2018.10.042			18	4.5	0	0	0	0	0	0	0	0	0	0	0	0	0	0	0	0	0	0	0	0	0	0	0	0	0	0	0	0	0
Multifunctional PLGA-based nanoparticles as a controlled release drug delivery system for antioxidant and anticoagulant therapy	Lee, Pei-Chi; Zan, Bo-Shen; Chen, Li-Ting; Chung, Tze-Wen				International Journal Of Nanomedicine	2019	2019	14					1533	1549		10.2147/IJN.S174962			18	4.5	0	0	0	0	0	0	0	0	0	0	0	0	0	0	0	0	0	0	0	0	0	0	0	0	0	0	0	0	0
Facile Nanolization Strategy for Therapeutic Ganoderma Lucidum Spore Oil to Achieve Enhanced Protection against Radiation-Induced Heart Disease	Dai, Chengli; He, Lizhen; Ma, Bin; Chen, Tianfeng				Small	SEP 4 2019	2019	15	36						1902642	10.1002/smll.201902642			17	4.25	0	0	0	0	0	0	0	0	0	0	0	0	0	0	0	0	0	0	0	0	0	0	0	0	0	0	0	0	0
Investigations on the in-vivo toxicity analysis of reduced graphene oxide/TiO2 nanocomposite in zebrafish embryo and larvae (Danio rerio)	Prakash, J.; Venkatesan, Manigandan; Prakash, Joy Sebastian J.; Bharath, G.; Anwer, Shoaib; Veluswamy, Pandiyarasan; Prema, D.; Venkataprasanna, K. S.; Venkatasubbu, G. Devanand				Applied Surface Science	JUL 1 2019	2019	481					1360	1369		10.1016/j.apsusc.2019.03.287	5th International Conference on Nanoscience and Nanotechnology (ICONN)	JAN 28-30, 2019	17	4.25	0	0	0	0	0	0	0	0	0	0	0	0	0	0	0	0	0	0	0	0	0	0	0	0	0	0	0	0	0
A bioinspired hyperthermic macrophage-based polypyrrole-polyethylenimine (Ppy-PEI) nanocomplex carrier to prevent and disrupt thrombotic fibrin clots	Burnouf, Thierry; Chen, Chih-Hwa; Tan, Shun-Jen; Tseng, Ching-Li; Lu, Kun-Ying; Chang, Lee-Hsin; Nyambat, Batzaya; Huang, Shao-Chan; Jheng, Pei-Ru; Aditya, Robby Nur; Mi, Fwu-Long; Chuang, Er-Yuan				Acta Biomaterialia	SEP 15 2019	2019	96					468	479		10.1016/j.actbio.2019.06.053			16	4	0	0	0	0	0	0	0	0	0	0	0	0	0	0	0	0	0	0	0	0	0	0	0	0	0	0	0	0	0
In vitro cytotoxic activity of microalgal extracts loaded nano-micro particles produced via electrospraying and microemulsion methods	Karakas, Canan Y.; Sahin, Hande Tekarslan; Inan, Benan; Ozcimen, Didem; Erginer, Yildiz O.				Biotechnology Progress	NOV-DEC 2019	2019	35	6						e2876	10.1002/btpr.2876			16	4	0	0	0	0	0	0	0	0	0	0	0	0	0	0	0	0	0	0	0	0	0	0	0	0	0	0	0	0	0
Amperometric cholesterol biosensor based on reduction graphene oxide-chitosan-ferrocene/platinum nanoparticles modified screen-printed electrode	Li, Guiyin; Zeng, Junxiang; Zhao, Le; Wang, Zhihong; Dong, Chenyang; Liang, Jintao; Zhou, Zhide; Huang, Yong				Journal Of Nanoparticle Research	JUL 2019	2019	21	7						162	10.1007/s11051-019-4602-6			16	4	0	0	0	0	0	0	0	0	0	0	0	0	0	0	0	0	0	0	0	0	0	0	0	0	0	0	0	0	0
Ratiometric fluorescent immunoassay for the cardiac troponin-I using carbon dots and palladium-iridium nanocubes with peroxidase-mimicking activity	Tan, Xiaofeng; Zhang, Lianhua; Tang, Qiaorong; Zheng, Gengxiu; Li, He				Microchimica Acta	MAY 2019	2019	186	5						280	10.1007/s00604-019-3375-z			16	4	0	0	0	0	0	0	0	0	0	0	0	0	0	0	0	0	0	0	0	0	0	0	0	0	0	0	0	0	0
Co-exposure with titanium dioxide nanoparticles exacerbates MCLR-induced brain injury in zebrafish	Wu, Qin; Yan, Wei; Liu, Chunsheng; Hung, Tien-Chieh; Li, Guangyu				Science Of The Total Environment	NOV 25 2019	2019	693							133540	10.1016/j.scitotenv.2019.07.346			14	3.5	0	0	0	0	0	0	0	0	0	0	0	0	0	0	0	0	0	0	0	0	0	0	0	0	0	0	0	0	0
Doxorubicin loaded ferritin nanoparticles for ferroptosis enhanced targeted killing of cancer cells	Yang, Runlin; Li, Yaoqi; Wang, Xinyu; Yan, Junjie; Pan, Donghui; Xu, Yuping; Wang, Lizhen; Yang, Min				Rsc Advances	SEP 12 2019	2019	9	49				28548	28553		10.1039/c9ra04478g			13	3.25	0	0	0	0	0	0	0	0	0	0	0	0	0	0	0	0	0	0	0	0	0	0	0	0	0	0	0	0	0
The size-dependent genotoxic potentials of titanium dioxide nanoparticles to endothelial cells	Liao, Fen; Chen, Lingying; Liu, Yuanfeng; Zhao, Dongting; Peng, Wenyi; Wang, Wuxiang; Feng, Shaolong				Environmental Toxicology	NOV 2019	2019	34	11				1199	1207		10.1002/tox.22821			13	3.25	0	0	0	0	0	0	0	0	0	0	0	0	0	0	0	0	0	0	0	0	0	0	0	0	0	0	0	0	0
Synthesis of Sulfur-Selenium Doped Carbon Quantum Dots for Biological Imaging and Scavenging Reactive Oxygen Species	Huang, Guojie; Lin, Yaqi; Zhang, Linxiu; Yan, Zhihong; Wang, Yudong; Liu, Yi				Scientific Reports	DEC 23 2019	2019	9							19651	10.1038/s41598-019-55996-w			12	3	0	0	0	0	0	0	0	0	0	0	0	0	0	0	0	0	0	0	0	0	0	0	0	0	0	0	0	0	0
A sensitive sandwich-type immunosensor for the detection of MCP-1 based on a rGO-TEPA-Thi-Au nanocomposite and novel RuPdPt trimetallic nanoalloy particles	Mao, Weiran; He, Junlin; Tang, Zhiyong; Zhang, Chengli; Chen, Jun; Li, Jia; Yu, Chao				Biosensors & Bioelectronics	APR 15 2019	2019	131					67	73		10.1016/j.bios.2019.02.021			12	3	0	0	0	0	0	0	0	0	0	0	0	0	0	0	0	0	0	0	0	0	0	0	0	0	0	0	0	0	0
A Self-Assembled Fluorescent Nanoprobe for Imaging and Therapy of Cardiac Ischemia/Reperfusion Injury	Ziegler, Melanie; Xu, Xiaoqiu; Yap, May Lin; Hu, Houyuan; Zhang, Jianxiang; Peter, Karlheinz				Advanced Therapeutics	MAR 2019	2019	2	3						1800133	10.1002/adtp.201800133			12	3	0	0	0	0	0	0	0	0	0	0	0	0	0	0	0	0	0	0	0	0	0	0	0	0	0	0	0	0	0
The acute toxic effects of platinum nanoparticles on ion channels, transmembrane potentials of cardiomyocytes in vitro and heart rhythm in vivo in mice	Lin, Cai-Xia; Gu, Jing-Li; Cao, Ji-Min				International Journal Of Nanomedicine	2019	2019	14					5595	5609		10.2147/IJN.S209135			12	3	0	0	0	0	0	0	0	0	0	0	0	0	0	0	0	0	0	0	0	0	0	0	0	0	0	0	0	0	0
Iron oxide nanoparticles promote vascular endothelial cells survival from oxidative stress by enhancement of autophagy	Duan, Jimei; Du, Jiuju; Jin, Rongrong; Zhu, Wencheng; Liu, Li; Yang, Li; Li, Mengye; Gong, Qiyong; Song, Bin; Anderson, James M.; Ai, Hua				Regenerative Biomaterials	AUG 2019	2019	6	4				221	229		10.1093/rb/rbz024			11	2.75	0	0	0	0	0	0	0	0	0	0	0	0	0	0	0	0	0	0	0	0	0	0	0	0	0	0	0	0	0
High glucose induced calcium overload via impairment of SERCA/PLN pathway and mitochondrial dysfunction leads to oxidative stress in H9c2 cells and amelioration with ferulic acid	Raj, Palayyan Salin; Swapna, Sasi U. S.; Raghu, Kozhiparambil G.				Fundamental & Clinical Pharmacology	AUG 2019	2019	33	4				412	425		10.1111/fcp.12452			10	2.5	0	0	0	0	0	0	0	0	0	0	0	0	0	0	0	0	0	0	0	0	0	0	0	0	0	0	0	0	0
Inhibition of Inflammation-Associated Thrombosis with ROS-Responsive Heparin-DOCA/PVAX Nanoparticles	Xiang, Zehong; Wang, Yanming; Ma, Zhifang; Xin, Zhirong; Chen, Runhai; Shi, Qiang; Wong, Shing-Chung; Yin, Jinghua				Macromolecular Bioscience	AUG 2019	2019	19	8						1900112	10.1002/mabi.201900112			10	2.5	0	0	0	0	0	0	0	0	0	0	0	0	0	0	0	0	0	0	0	0	0	0	0	0	0	0	0	0	0
Facile synthesis of novel nanocomposite prepared from spinel copper ferrite and reduced graphene oxide in the presence of anti-fouling agent diethyl for ammonium acid sulphate for ultrasensitive detection of rosuvastatin in human plasma	El-Wekil, Mohamed M.; Abdelhady, Khaled K.; Salam, Randa A. Abdel; Hadad, Ghada M.; Ali, Ramadan				Microchemical Journal	JUN 2019	2019	147					1133	1140		10.1016/j.microc.2019.04.035			10	2.5	0	0	0	0	0	0	0	0	0	0	0	0	0	0	0	0	0	0	0	0	0	0	0	0	0	0	0	0	0
Functionalized cerium oxide nanoparticles mitigate the oxidative stress and pro-inflammatory activity associated to the portal vein endothelium of cirrhotic rats	Ribera, Jordi; Rodriguez-Vita, Juan; Cordoba, Bernat; Portoles, Irene; Casals, Gregori; Casals, Eudald; Jimenez, Wladimiro; Puntes, Victor; Morales-Ruiz, Manuel				Plos One	JUN 24 2019	2019	14	6						e0218716	10.1371/journal.pone.0218716			9	2.25	0	0	0	0	0	0	0	0	0	0	0	0	0	0	0	0	0	0	0	0	0	0	0	0	0	0	0	0	0
Dermal exposure to nano-TiO2 induced cardiovascular toxicity through oxidative stress, inflammation and apoptosis	Zhang, Qian; Liu, Zhimin; Du, Junting; Qin, Wei; Lu, Manman; Cui, Haiyan; Li, Xiaoxiao; Ding, Shumao; Li, Rui; Yuan, Junlin				Journal Of Toxicological Sciences	2019	2019	44	1-3				35	45		10.2131/jts.44.35			9	2.25	0	0	0	0	0	0	0	0	0	0	0	0	0	0	0	0	0	0	0	0	0	0	0	0	0	0	0	0	0
Cerium- and Iron-Oxide-Based Nanozymes in Tissue Engineering and Regenerative Medicine	Jansman, Michelle M. T.; Hosta-Rigau, Leticia				Catalysts	AUG 2019	2019	9	8						691	10.3390/catal9080691			8	2	0	0	0	0	0	0	0	0	0	0	0	0	0	0	0	0	0	0	0	0	0	0	0	0	0	0	0	0	0
Europium Hydroxide Nanorods (EHNs) Ameliorate Isoproterenol-Induced Myocardial Infarction: An in Vitro and in Vivo Investigation	Vemuri, Satish Kumar; Nethi, Susheel Kumar; Banala, Rajkiran Reddy; Goli, Peda Venkata Subbaiah; Annapareddy, Venkata Gurava Reddy; Patra, Chitta Ranjan				Acs Applied Bio Materials	MAR 18 2019	2019	2	3				1078	1087		10.1021/acsabm.8b00669			8	2	0	0	0	0	0	0	0	0	0	0	0	0	0	0	0	0	0	0	0	0	0	0	0	0	0	0	0	0	0
Potential Protective Effect of Nitric Oxide-Releasing Nanofibers in Hypoxia/Reoxygenation-Induced Cardiomyocyte Injury	Lee, Young Ju; Kim, Yeong Rim; Jeong, Woo Young; Lee, Seokyung; Shin, Jae Ho; Lee, Gi-Ja				Journal Of Nanoscience And Nanotechnology	OCT 2019	2019	19	10				6539	6545		10.1166/jnn.2019.17076			7	1.75	0	0	0	0	0	0	0	0	0	0	0	0	0	0	0	0	0	0	0	0	0	0	0	0	0	0	0	0	0
A novel light-electricity sensing method for PCSK9 detection based on s-PdNFs with multifunctional property	Zhang, Chengli; He, Junlin; Li, Jia; Zhou, Yuan; Fu, Xiaoxue; Zhao, Yilin; Chen, Jun; Mao, WeiRan; Yu, Chao				Biosensors & Bioelectronics	NOV 1 2019	2019	144							111575	10.1016/j.bios.2019.111575			5	1.25	0	0	0	0	0	0	0	0	0	0	0	0	0	0	0	0	0	0	0	0	0	0	0	0	0	0	0	0	0
Exposure to graphene nanoparticles induces changes in measures of vascular/renal function in a load and form-dependent manner in mice	Krajnak, K.; Waugh, S.; Stefaniak, Ab; Schwegler-Berry, D.; Roach, Ka; Barger, M.; Roberts, Jr.				Journal Of Toxicology And Environmental Health-Part A-Current Issues	JUN 18 2019	2019	82	12				711	726		10.1080/15287394.2019.1645772			5	1.25	0	0	0	0	0	0	0	0	0	0	0	0	0	0	0	0	0	0	0	0	0	0	0	0	0	0	0	0	0
Nanoparticles Equipped with 2,8-Linked Sialic Acid Chains Inhibit the Release of Neutrophil Extracellular Traps	Bornhoefft, Kim F.; Viergutz, Torsten; Kuehnle, Andrea; Galuska, Sebastian P.				Nanomaterials	APR 2019	2019	9	4						610	10.3390/nano9040610			5	1.25	0	0	0	0	0	0	0	0	0	0	0	0	0	0	0	0	0	0	0	0	0	0	0	0	0	0	0	0	0
A colorimetric nanoprobe based on enzyme-immobilized silver nanoparticles for the efficient detection of cholesterol	Dewangan, Lakshita; Korram, Jyoti; Karbhal, Indrapal; Nagwanshi, Rekha; Jena, Vinod K.; Satnami, Manmohan L.				Rsc Advances	DEC 19 2019	2019	9	72				42085	42095		10.1039/c9ra08328f			4	1	0	0	0	0	0	0	0	0	0	0	0	0	0	0	0	0	0	0	0	0	0	0	0	0	0	0	0	0	0
A novel nanoliposomal formulation of the FDA approved drug Halofantrine causes cell death of Leishmania donovani promastigotes in vitro	Bhagat, Stuti; Parikh, Yashvi; Singh, Sanjay; Sengupta, Souvik				Colloids And Surfaces A-Physicochemical And Engineering Aspects	DEC 5 2019	2019	582							123852	10.1016/j.colsurfa.2019.123852			3	0.75	0	0	0	0	0	0	0	0	0	0	0	0	0	0	0	0	0	0	0	0	0	0	0	0	0	0	0	0	0
CeO2@PAA-LXW7 Attenuates LPS-Induced Inflammation in BV2 Microglia	Jia, Jingjing; Li, Changyan; Zhang, Ting; Sun, Jingjing; Peng, Sijia; Xie, Qizhi; Huang, Yining; Yi, Li				Cellular And Molecular Neurobiology	NOV 2019	2019	39	8				1125	1137		10.1007/s10571-019-00707-2			3	0.75	0	0	0	0	0	0	0	0	0	0	0	0	0	0	0	0	0	0	0	0	0	0	0	0	0	0	0	0	0
Heart and liver regeneration in zebrafish using silver nanoparticle synthesized from Turbinaria conoides - In vivo	Ali, M. Syed; Anuradha, V.; Yogananth, N.; Krishnakumar, S.				Biocatalysis And Agricultural Biotechnology	JAN 2019	2019	17					104	109		10.1016/j.bcab.2018.10.013			3	0.75	0	0	0	0	0	0	0	0	0	0	0	0	0	0	0	0	0	0	0	0	0	0	0	0	0	0	0	0	0
Improvement of Biological Activity of Morchella esculenta Protein Hydrolysate by Microwave-Assisted Selenization	Zhang, Qiang; Wu, Caie; Wang, Tao; Sun, Yujun; Li, Tingting; Fan, Gongjian				Journal Of Food Science	JAN 2019	2019	84	1				73	79		10.1111/1750-3841.14411			3	0.75	0	0	0	0	0	0	0	0	0	0	0	0	0	0	0	0	0	0	0	0	0	0	0	0	0	0	0	0	0
Synthesis and characterization of aminolevulinic acid with gold and iron nanoparticles by photoreduction method for non-communicable diseases diagnosis and therapy	Goncalves, Karina de Oliveira; de Oliveira Silva, Flavia Rodrigues; Vieira, Daniel Perez; Courrol, Lilia Coronato				Journal Of Materials Science-Materials In Electronics	SEP 2019	2019	30	18			SI	16789	16797		10.1007/s10854-019-01337-6			2	0.5	0	0	0	0	0	0	0	0	0	0	0	0	0	0	0	0	0	0	0	0	0	0	0	0	0	0	0	0	0
A smartphone-assisted pressure-measuring-based diagnosis system for acute myocardial infarction diagnosis	Hong, Guolin; Rui, Gang; Zhang, Dongdong; Lian, Mingjian; Yang, Yuanyuan; Chen, Ping; Yang, Huijing; Guan, Zhichao; Chen, Wei; Wang, Yan				International Journal Of Nanomedicine	2019	2019	14					2451	2464		10.2147/IJN.S197541			2	0.5	0	0	0	0	0	0	0	0	0	0	0	0	0	0	0	0	0	0	0	0	0	0	0	0	0	0	0	0	0
The imperative role of polymers in enzymatic cholesterol biosensors- an overview	Antony, Neethu; Unnikrishnan, Lakshmi; Mohanty, Smita; Nayak, Sanjay K.				Polymer-Plastics Technology And Materials	NOV 2 2019	2019	58	16				1713	1741		10.1080/25740881.2019.1576197			1	0.25	0	0	0	0	0	0	0	0	0	0	0	0	0	0	0	0	0	0	0	0	0	0	0	0	0	0	0	0	0
New Cu(II)-bearing coordination polymer: Crystal structure, molecular docking, and protective activity on coronary heart disease by reducing ROS production	Dong, Fengquan; Li, Baoyi; Jin, Xiaowan; Li, Xiaozheng; Li, Haiying				Journal Of Theoretical & Computational Chemistry	NOV 2019	2019	18	7						1950032	10.1142/S0219633619500329			1	0.25	0	0	0	0	0	0	0	0	0	0	0	0	0	0	0	0	0	0	0	0	0	0	0	0	0	0	0	0	0
Synthesis, Characterization and Blood Based Toxic Effects of Superparamagnetic Nanoparticles	Arshad, Muhammad Javid; Amir, Saddique; Zahid, Mehmood; Niama, Amin; Fayyaz, Husain; Naeem, Muhammad Anjum; Buzdar, Saeed Ahmad; Imran, Muhammad				Materials Science-Medziagotyra	2019	2019	25	4				359	364		10.5755/j01.ms.25.4.21149			1	0.25	0	0	0	0	0	0	0	0	0	0	0	0	0	0	0	0	0	0	0	0	0	0	0	0	0	0	0	0	0
Alterations In Lipid Profile Parameters Of Albino Rat After Intoxication Of Mercury Selenide Nanoparticles	Kumar, Kulbhushan; Saxena, Prabhu Narayan				International Journal Of Pharmaceutical Sciences And Research	DEC 2019	2019	10	12				5404	5409		10.13040/IJPSR.0975-8232.10(12).5404-09			0	0	0	0	0	0	0	0	0	0	0	0	0	0	0	0	0	0	0	0	0	0	0	0	0	0	0	0	0	0	0
Microwave-Assisted Nanocatalysed Synthesis of Phenacyl Halides as Future Anti-Platelet Agents	Jangid, Dinesh K.; Dhadda, Surbhi; Goswami, Prakash G.; Guleria, Anjali; Pareek, Kapil; Jangir, Nidhi; Poonam				Chemistryselect	AUG 29 2019	2019	4	32				9348	9353		10.1002/slct.201901416			0	0	0	0	0	0	0	0	0	0	0	0	0	0	0	0	0	0	0	0	0	0	0	0	0	0	0	0	0	0	0
A pH/ROS dual-responsive and targeting nanotherapy for vascular inflammatory diseases	Zhang, Runjun; Liu, Renfeng; Liu, Chao; Pan, Lina; Qi, Yuantong; Cheng, Juan; Guo, Jiawei; Jia, Yi; Ding, Jun; Zhang, Jianxiang; Hu, Houyuan				Biomaterials	FEB 2020	2020	230							119605	10.1016/j.biomaterials.2019.119605			42	14	0	0	0	0	0	0	0	0	0	0	0	0	0	0	0	0	0	0	0	0	0	0	0	0	0	0	0	0	0
Hemin-Bridged MOF Interface with Double Amplification of G-Quadruplex Payload and DNAzyme Catalysis: Ultrasensitive Lasting Chemiluminescence MicroRNA Imaging	Mi, Lan; Sun, Yudie; Shi, Lin; Li, Tao				Acs Applied Materials & Interfaces	FEB 19 2020	2020	12	7				7879	7887		10.1021/acsami.9b18053			39	13	0	0	0	0	0	0	0	0	0	0	0	0	0	0	0	0	0	0	0	0	0	0	0	0	0	0	0	0	0
ROS-responsive polyurethane fibrous patches loaded with methylprednisolone (MP) for restoring structures and functions of infarcted myocardium in vivo	Yao, Yuejun; Ding, Jie; Wang, Zhaoyi; Zhang, Haolan; Xie, Jieqi; Wang, Yingchao; Hong, Liangjie; Mao, Zhengwei; Gao, Jianqing; Gao, Changyou				Biomaterials	FEB 2020	2020	232							119726	10.1016/j.biomaterials.2019.119726			36	12	0	0	0	0	0	0	0	0	0	0	0	0	0	0	0	0	0	0	0	0	0	0	0	0	0	0	0	0	0
Ginsenoside Rg3-loaded, reactive oxygen species-responsive polymeric nanoparticles for alleviating myocardial ischemia-reperfusion injury	Li, Lan; Wang, Yili; Guo, Rui; Li, Sheng; Ni, Jingyu; Gao, Shan; Gao, Xiumei; Mao, Jingyuan; Zhu, Yan; Wu, Pingli; Wang, Hongjun; Kong, Deling; Zhang, Han; Zhu, Meifeng; Fan, Guanwei				Journal Of Controlled Release	JAN 10 2020	2020	317					259	272		10.1016/j.jconrel.2019.11.032			36	12	0	0	0	0	0	0	0	0	0	0	0	0	0	0	0	0	0	0	0	0	0	0	0	0	0	0	0	0	0
Multiplexed chemiluminescence determination of three acute myocardial infarction biomarkers based on microfluidic paper-based immunodevice dual amplified by multifunctionalized gold nanoparticles	Li, Fang; Guo, Lei; Hu, Yuting; Li, Zimu; Liu, Jiachang; He, Jianbo; Cui, Hua				Talanta	JAN 15 2020	2020	207							120346	10.1016/j.talanta.2019.120346			35	11.67	0	0	0	0	0	0	0	0	0	0	0	0	0	0	0	0	0	0	0	0	0	0	0	0	0	0	0	0	0
Biofabrication of Gold Nanoparticles Using Xylanases Through Valorization of Corncob by Aspergillus niger and Trichoderma longibrachiatum: Antimicrobial, Antioxidant, Anticoagulant and Thrombolytic Activities	Elegbede, J. A.; Lateef, A.; Azeez, M. A.; Asafa, T. B.; Yekeen, T. A.; Oladipo, I. C.; Aina, D. A.; Beukes, L. S.; Gueguim-Kana, E. B.				Waste And Biomass Valorization	MAR 2020	2020	11	3			SI	781	791		10.1007/s12649-018-0540-2			34	11.33	0	0	0	0	0	0	0	0	0	0	0	0	0	0	0	0	0	0	0	0	0	0	0	0	0	0	0	0	0
Metal Ion-Mediated Potential-Resolved Ratiometric Electrochemiluminescence Bioassay for Efficient Determination of miR-133a in Early Diagnosis of Acute Myocardial Infarction	Wang, Jue; Haghighatbin, Mohammad A.; Shen, Wen; Mi, Lan; Cui, Hua				Analytical Chemistry	MAY 19 2020	2020	92	10				7062	7070		10.1021/acs.analchem.0c00377			32	10.67	0	0	0	0	0	0	0	0	0	0	0	0	0	0	0	0	0	0	0	0	0	0	0	0	0	0	0	0	0
Iron-rich air pollution nanoparticles: An unrecognised environmental risk factor for myocardial mitochondrial dysfunction and cardiac oxidative stress	Maher, B. A.; Gonzalez-Maciel, A.; Reynoso-Robles, R.; Torres-Jardon, R.; Calderon-Garciduenas, L.				Environmental Research	SEP 2020	2020	188							109816	10.1016/j.envres.2020.109816			30	10	0	0	0	0	0	0	0	0	0	0	0	0	0	0	0	0	0	0	0	0	0	0	0	0	0	0	0	0	0
Electrochemical biosensor based on gold nanoflowers-encapsulated magnetic metal-organic framework nanozymes for drug evaluation with in-situ monitoring of H2O2 released from H9C2 cardiac cells	Lu, Jing; Hu, Yuehuai; Wang, Panxia; Liu, Peiqing; Chen, Zuanguang; Sun, Duanping				Sensors And Actuators B-Chemical	MAY 15 2020	2020	311							127909	10.1016/j.snb.2020.127909			30	10	0	0	0	0	0	0	0	0	0	0	0	0	0	0	0	0	0	0	0	0	0	0	0	0	0	0	0	0	0
Selenium nanoparticles alleviate hyperlipidemia and vascular injury in ApoE-deficient mice by regulating cholesterol metabolism and reducing oxidative stress	Guo, Leilei; Xiao, Junying; Liu, Haijuan; Liu, Hongmei				Metallomics	FEB 1 2020	2020	12	2				204	217		10.1039/c9mt00215d			30	10	0	0	0	0	0	0	0	0	0	0	0	0	0	0	0	0	0	0	0	0	0	0	0	0	0	0	0	0	0
A Reactive Oxygen Species Scavenging and O-2 Generating Injectable Hydrogel for Myocardial Infarction Treatment In vivo	Ding, Jie; Yao, Yuejun; Li, Jiawei; Duan, Yiyuan; Nakkala, Jayachandra Reddy; Feng, Xue; Cao, Wangbei; Wang, Yingchao; Hong, Liangjie; Shen, Liyin; Mao, Zhengwei; Zhu, Yang; Gao, Changyou				Small	DEC 2020	2020	16	48						2005038	10.1002/smll.202005038			28	9.33	0	0	0	0	0	0	0	0	0	0	0	0	0	0	0	0	0	0	0	0	0	0	0	0	0	0	0	0	0
Bioresponsive drug delivery systems for the treatment of inflammatory diseases	Dou, Yin; Li, Chenwen; Li, Lanlan; Guo, Jiawei; Zhang, Jianxiang				Journal Of Controlled Release	NOV 10 2020	2020	327					641	666		10.1016/j.jconrel.2020.09.008			27	9	0	0	0	0	0	0	0	0	0	0	0	0	0	0	0	0	0	0	0	0	0	0	0	0	0	0	0	0	0
Antioxidant Nanotherapies for the Treatment of Inflammatory Diseases	Li, Chen-Wen; Li, Lan-Lan; Chen, Sheng; Zhang, Jian-Xiang; Lu, Wan-Liang				Frontiers In Bioengineering And Biotechnology	MAR 18 2020	2020	8							200	10.3389/fbioe.2020.00200			26	8.67	0	0	0	0	0	0	0	0	0	0	0	0	0	0	0	0	0	0	0	0	0	0	0	0	0	0	0	0	0
Biomimetic fibrin-targeted and H2O2-responsive nanocarriers for thrombus therapy	Zhao, Yi; Xie, Ruosen; Yodsanit, Nisakorn; Ye, Mingzhou; Wang, Yuyuan; Gong, Shaoqin				Nano Today	DEC 2020	2020	35							100986	10.1016/j.nantod.2020.100986			22	7.33	0	0	0	0	0	0	0	0	0	0	0	0	0	0	0	0	0	0	0	0	0	0	0	0	0	0	0	0	0
Fluorescent detectors for hydroxyl radical and their applications in bioimaging: A review	Hou, Ji-Ting; Zhang, Man; Liu, Yan; Ma, Xuefei; Duan, Ran; Cao, Xinhua; Yuan, Fengying; Liao, Ye-Xin; Wang, Shan; Ren, Wen Xiu				Coordination Chemistry Reviews	OCT 14 2020	2020	421							213457	10.1016/j.ccr.2020.213457			22	7.33	0	0	0	0	0	0	0	0	0	0	0	0	0	0	0	0	0	0	0	0	0	0	0	0	0	0	0	0	0
Colorimetric determination of the early biomarker hypoxia-inducible factor-1 alpha (HIF-1 alpha) in circulating exosomes by using a gold seed-coated with aptamer-functionalized Au@Au core-shell peroxidase mimic	Wang, Qian-Long; Huang, Wei-Xue; Zhang, Pu-Juan; Chen, Li; Lio, Chon-Kit; Zhou, Hua; Qing, Lin-Sen; Luo, Pei				Microchimica Acta	JAN 2020	2020	187	1						61	10.1007/s00604-019-4035-z			21	7	0	0	0	0	0	0	0	0	0	0	0	0	0	0	0	0	0	0	0	0	0	0	0	0	0	0	0	0	0
Oxidative Stress and Antioxidant Treatments in Cardiovascular Diseases	Wang, Wenjun; Kang, Peter M.				Antioxidants	DEC 2020	2020	9	12						1292	10.3390/antiox9121292			20	6.67	0	0	0	0	0	0	0	0	0	0	0	0	0	0	0	0	0	0	0	0	0	0	0	0	0	0	0	0	0
Mitochondria-targeted drug delivery in cancers	Cho, Hana; Cho, Yong-Yeon; Shim, Min Suk; Lee, Joo Young; Lee, Hye Suk; Kang, Han Chang				Biochimica Et Biophysica Acta-Molecular Basis Of Disease	AUG 1 2020	2020	1866	8						165808	10.1016/j.bbadis.2020.165808			20	6.67	0	0	0	0	0	0	0	0	0	0	0	0	0	0	0	0	0	0	0	0	0	0	0	0	0	0	0	0	0
Polyphenols in Alzheimer's Disease and in the Gut-Brain Axis	Reddy, V. Prakash; Aryal, Puspa; Robinson, Sara; Rafiu, Raheemat; Obrenovich, Mark; Perry, George				Microorganisms	FEB 2020	2020	8	2						199	10.3390/microorganisms8020199			20	6.67	0	0	0	0	0	0	0	0	0	0	0	0	0	0	0	0	0	0	0	0	0	0	0	0	0	0	0	0	0
Resveratrol Inhibits Oxidative Stress and Prevents Mitochondrial Damage Induced by Zinc Oxide Nanoparticles in Zebrafish (Danio rerio)	Giordo, Roberta; Nasrallah, Gheyath K.; Al-Jamal, Ola; Paliogiannis, Panagiotis; Pintus, Gianfranco				International Journal Of Molecular Sciences	JUN 2020	2020	21	11						3838	10.3390/ijms21113838			19	6.33	0	0	0	0	0	0	0	0	0	0	0	0	0	0	0	0	0	0	0	0	0	0	0	0	0	0	0	0	0
Reactive Oxygen Species (ROS)-Responsive Polymersomes with Site-Specific Chemotherapeutic Delivery into Tumors via Spacer Design Chemistry	Jager, Eliezer; Sincari, Vladimir; Albuquerque, Lindomar J. C.; Jager, Alessandro; Humajova, Jana; Kucka, Jan; Pankrac, Jan; Paral, Petr; Heizer, Tomas; Janouskova, Olga; Konefal, Rafal; Pavlova, Ewa; Sedlacek, Ondrej; Giacomelli, Fernando C.; Pouckova, Pavla; Sefc, Ludek; Stepanek, Petr; Hruby, Martin				Biomacromolecules	APR 2020	2020	21	4				1437	1449		10.1021/acs.biomac.9b01748			19	6.33	0	0	0	0	0	0	0	0	0	0	0	0	0	0	0	0	0	0	0	0	0	0	0	0	0	0	0	0	0
Zinc oxide nanoparticles synthesized from Cardiospermum halicacabum and its anticancer activity in human melanoma cells (A375) through the modulation of apoptosis pathway	Duan, Xi; Liao, Yuanyuan; Liu, Ting; Yang, Hao; Liu, Ying; Chen, Yujuan; Ullah, Riaz; Wu, Tao				Journal Of Photochemistry And Photobiology B-Biology	JAN 2020	2020	202							111718	10.1016/j.jphotobiol.2019.111718			18	6	0	0	0	0	0	0	0	0	0	0	0	0	0	0	0	0	0	0	0	0	0	0	0	0	0	0	0	0	0
Construction and application of therapeutic metal-polyphenol capsule for peripheral artery disease	Duan, Jianwei; Chen, Zuoguan; Liang, Xiaoyu; Chen, Youlu; Li, Huiyang; Tian, Xinxin; Zhang, Mingming; Wang, Xiaoli; Sun, Hongfan; Kong, Deling; Li, Yongjun; Yang, Jing				Biomaterials	OCT 2020	2020	255							120199	10.1016/j.biomaterials.2020.120199			16	5.33	0	0	0	0	0	0	0	0	0	0	0	0	0	0	0	0	0	0	0	0	0	0	0	0	0	0	0	0	0
Nrf2-regulated redox signaling in brain endothelial cells adapted to physiological oxygen levels: Consequences for sulforaphane mediated protection against hypoxia-reoxygenation	Warpsinski, Gabriela; Smith, Matthew J.; Srivastava, Salil; Keeley, Thomas P.; Siow, Richard C. M.; Fraser, Paul A.; Mann, Giovanni E.				Redox Biology	OCT 2020	2020	37							101708	10.1016/j.redox.2020.101708			16	5.33	0	0	0	0	0	0	0	0	0	0	0	0	0	0	0	0	0	0	0	0	0	0	0	0	0	0	0	0	0
Realistic polyethylene terephthalate nanoplastics and the size- and surface coating-dependent toxicological impacts on zebrafish embryos	Ji, Yunxia; Wang, Chuyu; Wang, Yunqing; Fu, Longwen; Man, Mingsan; Chen, Lingxin				Environmental Science-Nano	AUG 1 2020	2020	7	8				2313	2324		10.1039/d0en00464b			16	5.33	0	0	0	0	0	0	0	0	0	0	0	0	0	0	0	0	0	0	0	0	0	0	0	0	0	0	0	0	0
Bilirubin Nanomedicines for the Treatment of Reactive Oxygen Species (ROS)-Mediated Diseases	Chen, Zhejie; Vong, Chi Teng; Gao, Caifang; Chen, Shiyun; Wu, Xu; Wang, Shengpeng; Wang, Yitao				Molecular Pharmaceutics	JUL 6 2020	2020	17	7				2260	2274		10.1021/acs.molpharmaceut.0c00337			16	5.33	0	0	0	0	0	0	0	0	0	0	0	0	0	0	0	0	0	0	0	0	0	0	0	0	0	0	0	0	0
Advance on toxicity of metal nickel nanoparticles	Wu, Yongya; Kong, Lu				Environmental Geochemistry And Health	JUL 2020	2020	42	7				2277	2286		10.1007/s10653-019-00491-4			16	5.33	0	0	0	0	0	0	0	0	0	0	0	0	0	0	0	0	0	0	0	0	0	0	0	0	0	0	0	0	0
ROS Responsive Nanoplatform with Two-Photon AIE Imaging for Atherosclerosis Diagnosis and Two-Pronged Therapy	Ma, Boxuan; Xu, Hong; Zhuang, Weihua; Wang, Yanan; Li, Gaocan; Wang, Yunbing				Small	NOV 2020	2020	16	45						2003253	10.1002/smll.202003253			15	5	0	0	0	0	0	0	0	0	0	0	0	0	0	0	0	0	0	0	0	0	0	0	0	0	0	0	0	0	0
TRPM2 channel-mediated cell death: An important mechanism linking oxidative stress-inducing pathological factors to associated pathological conditions	Malko, Philippa; Jiang, Lin-Hua				Redox Biology	OCT 2020	2020	37							101755	10.1016/j.redox.2020.101755			15	5	0	0	0	0	0	0	0	0	0	0	0	0	0	0	0	0	0	0	0	0	0	0	0	0	0	0	0	0	0
SG1002 and Catenated Divalent Organic Sulfur Compounds as Promising Hydrogen Sulfide Prodrugs	Gojon, Gabriel; Morales, Guillermo A.				Antioxidants & Redox Signaling	NOV 10 2020	2020	33	14				1010	1045		10.1089/ars.2020.8060			15	5	0	0	0	0	0	0	0	0	0	0	0	0	0	0	0	0	0	0	0	0	0	0	0	0	0	0	0	0	0
Silica nanomaterials induce organ injuries by Ca2+-ROS-initiated disruption of the endothelial barrier and triggering intravascular coagulation	Wang, De-Ping; Wang, Zhao-Jun; Zhao, Rong; Lin, Cai-Xia; Sun, Qian-Yu; Yan, Cai-Ping; Zhou, Xin; Cao, Ji-Min				Particle And Fibre Toxicology	MAR 23 2020	2020	17	1						12	10.1186/s12989-020-00340-8			15	5	0	0	0	0	0	0	0	0	0	0	0	0	0	0	0	0	0	0	0	0	0	0	0	0	0	0	0	0	0
New opportunities for targeting redox dysregulation in cardiovascular disease	Bubb, Kristen J.; Drummond, Grant R.; Figtree, Gemma A.				Cardiovascular Research	MAR 1 2020	2020	116	3				532	544		10.1093/cvr/cvz183			15	5	0	0	0	0	0	0	0	0	0	0	0	0	0	0	0	0	0	0	0	0	0	0	0	0	0	0	0	0	0
A Signal Amplification Strategy of CuPtRh CNB-Embedded Ammoniated Ti3C2 MXene for Detecting Cardiac Troponin I by a Sandwich-Type Electrochemical Immunosensor	Dong, Hui; Cao, Linlin; Tan, Zhaoling; Liu, Qing; Zhou, Jin; Zhao, Pingping; Wang, Ping; Li, Yueyun; Ma, Wanshan; Dong, Yunhui				Acs Applied Bio Materials	JAN 21 2020	2020	3	1				377	384		10.1021/acsabm.9b00863			14	4.67	0	0	0	0	0	0	0	0	0	0	0	0	0	0	0	0	0	0	0	0	0	0	0	0	0	0	0	0	0
Gold Nanorod-Based Nanoplatform Catalyzes Constant NO Generation and Protects from Cardiovascular Injury	Li, Haiyun; Yan, Jiao; Meng, Dejing; Cai, Rui; Gao, Xinshuang; Ji, Yinglu; Wang, Liming; Chen, Chunying; Wu, Xiaochun				Acs Nano	OCT 27 2020	2020	14	10				12854	12865		10.1021/acsnano.0c03629			13	4.33	0	0	0	0	0	0	0	0	0	0	0	0	0	0	0	0	0	0	0	0	0	0	0	0	0	0	0	0	0
Highly stable and biocompatible hyaluronic acid-rehabilitated nanoscale MOF-Fe(2+)induced ferroptosis in breast cancer cells	Xu, Xiang; Chen, Yiwei; Zhang, Yongxin; Yao, Yansheng; Ji, Peng				Journal Of Materials Chemistry B	OCT 21 2020	2020	8	39				9129	9138		10.1039/d0tb01616k			13	4.33	0	0	0	0	0	0	0	0	0	0	0	0	0	0	0	0	0	0	0	0	0	0	0	0	0	0	0	0	0
Review on Metal-Based Nanoparticles: Role of Reactive Oxygen Species in Renal Toxicity	Makhdoumi, Pouran; Karimi, Hazhir; Khazaei, Mozafar				Chemical Research In Toxicology	OCT 19 2020	2020	33	10				2503	2514		10.1021/acs.chemrestox.9b00438			13	4.33	0	0	0	0	0	0	0	0	0	0	0	0	0	0	0	0	0	0	0	0	0	0	0	0	0	0	0	0	0
An overview on recent in vivo biological application of cerium oxide nanoparticles	Inbaraj, Baskaran Stephen; Chen, Bing-Huei				Asian Journal Of Pharmaceutical Sciences	SEP 2020	2020	15	5				558	575		10.1016/j.ajps.2019.10.005			13	4.33	0	0	0	0	0	0	0	0	0	0	0	0	0	0	0	0	0	0	0	0	0	0	0	0	0	0	0	0	0
Electrochemiluminescent Detection of Proteins Based on Fullerenols Modified Gold Nanoparticles and Triple Amplification Approaches	Dong, Yifan; Qin, Xiaoli; Wang, Minghan; Gu, Chaoyue; Zhu, Zhiwei; Yang, Di; Shao, Yuanhua				Analytical Chemistry	JAN 21 2020	2020	92	2				1890	1897		10.1021/acs.analchem.9b04087			13	4.33	0	0	0	0	0	0	0	0	0	0	0	0	0	0	0	0	0	0	0	0	0	0	0	0	0	0	0	0	0
Co Single-Atom Catalysts Boost Chemiluminescence	Ouyang, Hui; Zhang, Lvxia; Jiang, Shan; Wang, Wenwen; Zhu, Chengzhou; Fu, Zhifeng				Chemistry-A European Journal	JUN 18 2020	2020	26	34				7583	7588		10.1002/chem.202002330			12	4	0	0	0	0	0	0	0	0	0	0	0	0	0	0	0	0	0	0	0	0	0	0	0	0	0	0	0	0	0
Amorphous SiO2 nanoparticles promote cardiac dysfunction via the opening of the mitochondrial permeability transition pore in rat heart and human cardiomyocytes	Lozano, Omar; Silva-Platas, Christian; Chapoy-Villanueva, Hector; Perez, Baruc E.; Lees, Jarmon G.; Ramachandra, Chrishan J. A.; Contreras-Torres, Flavio F.; Lazaro-Alfaro, Anay; Luna-Figueroa, Estefania; Bernal-Ramirez, Judith; Gordillo-Galeano, Aldemar; Benitez, Alfredo; Oropeza-Almazan, Yuriana; Castillo, Elena C.; Koh, Poh Ling; Hausenloy, Derek J.; Lim, Shiang Y.; Garcia-Rivas, Gerardo				Particle And Fibre Toxicology	MAY 7 2020	2020	17	1						15	10.1186/s12989-020-00346-2			12	4	0	0	0	0	0	0	0	0	0	0	0	0	0	0	0	0	0	0	0	0	0	0	0	0	0	0	0	0	0
Electrochemical detection of C-reactive protein using functionalized iridium nanoparticles/graphene oxide as a tag	Ma, Yuchan; Yang, Jiao; Yang, Tong; Deng, Yan; Gu, Mengqiao; Wang, Min; Hu, Rong; Yang, Yunhui				Rsc Advances	MAR 5 2020	2020	10	16				9723	9729		10.1039/c9ra10386d			12	4	0	0	0	0	0	0	0	0	0	0	0	0	0	0	0	0	0	0	0	0	0	0	0	0	0	0	0	0	0
Ultrasensitive haptoglobin biomarker detection based on amplified chemiluminescence of magnetite nanoparticles	Nirala, Narsingh R.; Harel, Yifat; Lellouche, Jean-Paul; Shtenberg, Giorgi				Journal Of Nanobiotechnology	JAN 7 2020	2020	18	1						6	10.1186/s12951-019-0569-9			12	4	0	0	0	0	0	0	0	0	0	0	0	0	0	0	0	0	0	0	0	0	0	0	0	0	0	0	0	0	0
Mitochondria-Inspired Nanoparticles with Microenvironment-Adapting Capacities for On-Demand Drug Delivery after lschemic Injury	Lin, Yanxia; Liu, Jianfeng; Bai, Rui; Shi, Jinmiao; Zhu, Xiaoming; Liu, Jian; Guo, Jing; Zhang, Wei; Liu, Huiliang; Liu, Zhiqiang				Acs Nano	SEP 22 2020	2020	14	9				11846	11859		10.1021/acsnano.0c04727			11	3.67	0	0	0	0	0	0	0	0	0	0	0	0	0	0	0	0	0	0	0	0	0	0	0	0	0	0	0	0	0
Electrochemiluminescence detection of cardiac troponin I based on Au-Ag alloy nanourchins	Wang, Minghan; Liu, Junjie; Qin, Xiaoti; Nie, Xin; Dong, Yifan; Liang, Xu; Zhu, Zhiwei; Yang, Di; Shao, Yuanhua				Analyst	FEB 7 2020	2020	145	3				873	879		10.1039/c9an01904a			11	3.67	0	0	0	0	0	0	0	0	0	0	0	0	0	0	0	0	0	0	0	0	0	0	0	0	0	0	0	0	0
Nitric Oxide Nano-Delivery Systems for Cancer Therapeutics: Advances and Challenges	Vong, Long Binh; Nagasaki, Yukio				Antioxidants	SEP 2020	2020	9	9						791	10.3390/antiox9090791			10	3.33	0	0	0	0	0	0	0	0	0	0	0	0	0	0	0	0	0	0	0	0	0	0	0	0	0	0	0	0	0
Urban particulate matter disturbs the equilibrium of mitochondrial dynamics and biogenesis in human vascular endothelial cells	Wang, Yan; Kong, Lu; Wu, Tianshu; Tang, Meng				Environmental Pollution	SEP 2020	2020	264							114639	10.1016/j.envpol.2020.114639			10	3.33	0	0	0	0	0	0	0	0	0	0	0	0	0	0	0	0	0	0	0	0	0	0	0	0	0	0	0	0	0
Prodrug-Based Nanoreactors with Tumor-Specific In Situ Activation for Multisynergistic Cancer Therapy	Ren, Cui; Liu, Huifang; Lv, Fangfang; Zhao, Wencong; Gao, Shutao; Yang, Xinjian; Jin, Yi; Tan, Yanli; Zhang, Jinchao; Liang, Xing-Jie; Li, Zhenhua				Acs Applied Materials & Interfaces	AUG 5 2020	2020	12	31				34667	34677		10.1021/acsami.0c09489			10	3.33	0	0	0	0	0	0	0	0	0	0	0	0	0	0	0	0	0	0	0	0	0	0	0	0	0	0	0	0	0
Therapeutic Potential of Polyphenols-Loaded Polymeric Nanoparticles in Cardiovascular System	Pechanova, Olga; Dayar, Ezgi; Cebova, Martina				Molecules	AUG 2020	2020	25	15						3322	10.3390/molecules25153322			10	3.33	0	0	0	0	0	0	0	0	0	0	0	0	0	0	0	0	0	0	0	0	0	0	0	0	0	0	0	0	0
Comparison of in vitro toxicity of aerosolized engineered nanomaterials using air-liquid interface mono-culture and co-culture models	Wang, Yifang; Adamcakova-Dodd, Andrea; Steines, Benjamin R.; Jing, Xuefang; Salem, Aliasger K.; Thorne, Peter S.				Nanoimpact	APR 2020	2020	18							100215	10.1016/j.impact.2020.100215			10	3.33	0	0	0	0	0	0	0	0	0	0	0	0	0	0	0	0	0	0	0	0	0	0	0	0	0	0	0	0	0
Review-Enzymatic Strips for Detection of Serum Total Cholesterol with Point-of-Care Testing (POCT) Devices: Current Status and Future Prospect	Wang, Xinpeng; Hu, Liang				Journal Of The Electrochemical Society	JAN 10 2020	2020	167	3						37535	10.1149/1945-7111/ab64bb			10	3.33	0	0	0	0	0	0	0	0	0	0	0	0	0	0	0	0	0	0	0	0	0	0	0	0	0	0	0	0	0
Carrier-Enhanced Photodynamic Cancer Therapy of Self-Assembled Green Tea Polyphenol-Based Nanoformulations	Chen, Xiangyu; Yi, Zeng; Chen, Guangcan; Ma, Xiaomin; Su, Wen; Deng, Zhiwen; Ma, Lei; Tong, Qiulan; Ran, Yaqin; Li, Xudong				Acs Sustainable Chemistry & Engineering	NOV 2 2020	2020	8	43				16372	16384		10.1021/acssuschemeng.0c06645			9	3	0	0	0	0	0	0	0	0	0	0	0	0	0	0	0	0	0	0	0	0	0	0	0	0	0	0	0	0	0
Adverse effect of cylindrospermopsin on embryonic development in zebrafish (Danio rerio)	Wang, Linping; Wang, Qilong; Xiao, Guosheng; Chen, Guoliang; Han, Lin; Hu, Tingzhang				Chemosphere	FEB 2020	2020	241							125060	10.1016/j.chemosphere.2019.125060			9	3	0	0	0	0	0	0	0	0	0	0	0	0	0	0	0	0	0	0	0	0	0	0	0	0	0	0	0	0	0
Reduced graphene oxide-gold nanoparticles-catalase-based dual signal amplification strategy in a spatial-resolved ratiometric electrochemiluminescence immunoassay	Cao, Jun-Tao; Fu, Xiao-Long; Liu, Fu-Rao; Ren, Shu-Wei; Liu, Yan-Ming				Analyst	JAN 7 2020	2020	145	1				91	96		10.1039/c9an02056j			9	3	0	0	0	0	0	0	0	0	0	0	0	0	0	0	0	0	0	0	0	0	0	0	0	0	0	0	0	0	0
Encapsulation of manganese dioxide nanoparticles into layer-by-layer polymer capsules for the fabrication of antioxidant microreactors	Marin, E.; Tapeinos, C.; Lauciello, S.; Ciofani, G.; Sarasua, J. R.; Larranaga, A.				Materials Science & Engineering C-Materials For Biological Applications	DEC 2020	2020	117							111349	10.1016/j.msec.2020.111349			8	2.67	0	0	0	0	0	0	0	0	0	0	0	0	0	0	0	0	0	0	0	0	0	0	0	0	0	0	0	0	0
Fibrinolytic tissue plasminogen activator installed redox-active nanoparticles (t-PA@iRNP) for cancer therapy	Mei, Ting; Shashni, Babita; Maeda, Hiroshi; Nagasaki, Yukio				Biomaterials	NOV 2020	2020	259							120290	10.1016/j.biomaterials.2020.120290			8	2.67	0	0	0	0	0	0	0	0	0	0	0	0	0	0	0	0	0	0	0	0	0	0	0	0	0	0	0	0	0
An L012@PAni-PAAm hydrogel composite based-electrochemiluminescence biosensor for in situ detection of H2O2 released from cardiomyocytes	Xiaojin, Guo; Li, Yabei; Yingchun, Li; Ye, Zhaoyang; Zhang, Junjie; Zhu, Tong; Li, Fei				Electrochimica Acta	SEP 10 2020	2020	354							136763	10.1016/j.electacta.2020.136763			8	2.67	0	0	0	0	0	0	0	0	0	0	0	0	0	0	0	0	0	0	0	0	0	0	0	0	0	0	0	0	0
Peroxidase-Like Behavior of Ni Thin Films Deposited by Glancing Angle Deposition for Enzyme-Free Uric Acid Sensing	Tripathi, Anuja; Harris, Kenneth D.; Elias, Anastasia L.				Acs Omega	APR 28 2020	2020	5	16				9123	9130		10.1021/acsomega.9b04071			8	2.67	0	0	0	0	0	0	0	0	0	0	0	0	0	0	0	0	0	0	0	0	0	0	0	0	0	0	0	0	0
Zinc Oxide Nanoparticles Induce Mitochondrial Biogenesis Impairment and Cardiac Dysfunction in Human iPSC-Derived Cardiomyocytes	Li, Yujie; Li, Fengxiang; Zhang, Lincong; Zhang, Chi; Peng, Hui; Lan, Feng; Peng, Shuangqing; Liu, Chao; Guo, Jiabin				International Journal Of Nanomedicine	2020	2020	15					2669	2683		10.2147/IJN.S249912			8	2.67	0	0	0	0	0	0	0	0	0	0	0	0	0	0	0	0	0	0	0	0	0	0	0	0	0	0	0	0	0
Ischemia Reperfusion Injury: Opportunities for Nanoparticles	Zang, Xinlong; Zhou, Jingyi; Zhang, Xiaoxu; Han, Yantao; Chen, Xuehong				Acs Biomaterials Science & Engineering	DEC 2020	2020	6	12				6528	6539		10.1021/acsbiomaterials.0c01197			7	2.33	0	0	0	0	0	0	0	0	0	0	0	0	0	0	0	0	0	0	0	0	0	0	0	0	0	0	0	0	0
A key moment for TiO2: Prenatal exposure to TiO2 nanoparticles may inhibit the development of offspring	Wu, Yi; Chen, Limei; Chen, Feiran; Zou, Hua; Wang, Zhenyu				Ecotoxicology And Environmental Safety	OCT 1 2020	2020	202							110911	10.1016/j.ecoenv.2020.110911			7	2.33	0	0	0	0	0	0	0	0	0	0	0	0	0	0	0	0	0	0	0	0	0	0	0	0	0	0	0	0	0
Programmable release of 2-O-D-glucopyranosyl-L-ascorbic acid and heparin from PCL-based nanofiber scaffold for reduction of inflammation and thrombosis	Wang, H.; Xia, Y.; Liu, J.; Ma, Z.; Shi, Q.; Yin, J.				Materials Today Chemistry	SEP 2020	2020	17							100303	10.1016/j.mtchem.2020.100303			7	2.33	0	0	0	0	0	0	0	0	0	0	0	0	0	0	0	0	0	0	0	0	0	0	0	0	0	0	0	0	0
The Characterization of Ground Raspberry Seeds and the Physiological Response to Supplementation in Hypertensive and Normotensive Rats	Majewski, Michal; Kucharczyk, Ewa; Kaliszan, Roman; Markuszewski, Michal; Fotschki, Bartosz; Juskiewicz, Jerzy; Borkowska-Sztachanska, Malgorzata; Ognik, Katarzyna				Nutrients	JUN 2020	2020	12	6						1630	10.3390/nu12061630			7	2.33	0	0	0	0	0	0	0	0	0	0	0	0	0	0	0	0	0	0	0	0	0	0	0	0	0	0	0	0	0
Functionalized Polydopamine Nanospheres with Chemiluminescence and Immunoactivity for Label-Free Copeptin Immunosensing	Liu, Yating; Haghighatbin, Mohammad A.; Shen, Wen; Cui, Hua				Acs Applied Nano Materials	MAY 22 2020	2020	3	5				4681	4689		10.1021/acsanm.0c00682			6	2	0	0	0	0	0	0	0	0	0	0	0	0	0	0	0	0	0	0	0	0	0	0	0	0	0	0	0	0	0
Direct electrochemiluminescent immunosensing for an early indication of coronary heart disease using dual biomarkers	Lian, Xiaoting; Feng, Zibo; Tan, Rong; Mi, Xiaona; Tu, Yifeng				Analytica Chimica Acta	MAY 8 2020	2020	1110					82	89		10.1016/j.aca.2020.03.022			6	2	0	0	0	0	0	0	0	0	0	0	0	0	0	0	0	0	0	0	0	0	0	0	0	0	0	0	0	0	0
Endogenous doesn't always mean innocuous: a scoping review of iron toxicity by inhalation	Morgan, Jody; Bell, Robin; Jones, Alison L.				Journal Of Toxicology And Environmental Health-Part B-Critical Reviews	APR 2 2020	2020	23	3				107	136		10.1080/10937404.2020.1731896			6	2	0	0	0	0	0	0	0	0	0	0	0	0	0	0	0	0	0	0	0	0	0	0	0	0	0	0	0	0	0
Anti-Oxidant and Anti-Endothelial Dysfunctional Properties of Nano-Selenium in vitro and in vivo of Hyperhomocysteinemic Rats	Zheng, Zeqi; Liu, Lijuan; Zhou, Kaiwen; Ding, Lu; Zeng, Junyi; Zhang, Wan				International Journal Of Nanomedicine	2020	2020	15					4501	4521		10.2147/IJN.S255392			6	2	0	0	0	0	0	0	0	0	0	0	0	0	0	0	0	0	0	0	0	0	0	0	0	0	0	0	0	0	0
Stretchable Electrode Based on Au@Pt Nanotube Networks for Real-Time Monitoring of ROS Signaling in Endothelial Mechanotransduction	Fan, Wen-Ting; Qin, Yu; Hu, Xue-Bo; Yan, Jing; Wu, Wen-Tao; Liu, Yan-Ling; Huang, Wei-Hua				Analytical Chemistry	DEC 1 2020	2020	92	23				15639	15646		10.1021/acs.analchem.0c04015			5	1.67	0	0	0	0	0	0	0	0	0	0	0	0	0	0	0	0	0	0	0	0	0	0	0	0	0	0	0	0	0
Modulating the physicochemical and biological properties of carbon dots synthesised from plastic waste for effective sensing of E. coli	Kumari, Manisha; Chaudhary, Savita				Colloids And Surfaces B-Biointerfaces	DEC 2020	2020	196							111333	10.1016/j.colsurfb.2020.111333			5	1.67	0	0	0	0	0	0	0	0	0	0	0	0	0	0	0	0	0	0	0	0	0	0	0	0	0	0	0	0	0
Ferrero-like nanoparticles knotted injectable hydrogels to initially scavenge ROS and lastingly promote vascularization in infarcted hearts	Han, XiaoXu; Li, Lan; Xie, Tian; Chen, Si; Zou, Yang; Jin, Xin; Li, Sheng; Wang, Meng; Han, Ning; Fan, GuanWei; Liu, WenGuang; Wang, Wei				Science China-Technological Sciences	NOV 2020	2020	63	11				2435	2448		10.1007/s11431-020-1638-0			5	1.67	0	0	0	0	0	0	0	0	0	0	0	0	0	0	0	0	0	0	0	0	0	0	0	0	0	0	0	0	0
Selective chemiluminescent TURN-ON quantitative bioassay and imaging of intracellular hydrogen peroxide in human living cells	Calabria, D.; Guardigli, M.; Mirasoli, M.; Punzo, A.; Porru, E.; Zangheri, M.; Simoni, P.; Pagnotta, E.; Ugolini, L.; Lazzeri, L.; Caliceti, C.; Roda, A.				Analytical Biochemistry	JUL 1 2020	2020	600							113760	10.1016/j.ab.2020.113760			5	1.67	0	0	0	0	0	0	0	0	0	0	0	0	0	0	0	0	0	0	0	0	0	0	0	0	0	0	0	0	0
The NADPH oxidase 4 protects vascular endothelial cells from copper oxide nanoparticles-induced oxidative stress and cell death	He, Hui; Xiao, Shiquan; Xu, Ge; Wang, Bin; Zou, Zhen; Qin, Xia; Yu, Chao; Zhang, Jun				Life Sciences	JUL 1 2020	2020	252							117571	10.1016/j.lfs.2020.117571			5	1.67	0	0	0	0	0	0	0	0	0	0	0	0	0	0	0	0	0	0	0	0	0	0	0	0	0	0	0	0	0
In vitro study of carbon black nanoparticles on human pulmonary artery endothelial cells: effects on calcium signaling and mitochondrial alterations	Deweirdt, J.; Quignard, J. F.; Lacomme, S.; Gontier, E.; Mornet, S.; Savineau, J. P.; Marthan, R.; Guibert, C.; Baudrimont, I				Archives Of Toxicology	JUL 2020	2020	94	7				2331	2348		10.1007/s00204-020-02764-9			5	1.67	0	0	0	0	0	0	0	0	0	0	0	0	0	0	0	0	0	0	0	0	0	0	0	0	0	0	0	0	0
Glycofullerenes Inhibit Particulate Matter Induced Inflammation and Loss of Barrier Proteins in HaCaT Human Keratinocytes	Lee, Chiang-Wen; Su, Yu-Han; Chiang, Yao-Chang; Lee, I-Ta; Li, Sin-Yu; Lee, Hui-Chun; Hsu, Lee-Fen; Yan, Yi-Ling; Li, Hsing-Yen; Chen, Ming-Chun; Peng, Kuo-Ti; Lai, Chian-Hui				Biomolecules	APR 2020	2020	10	4						514	10.3390/biom10040514			5	1.67	0	0	0	0	0	0	0	0	0	0	0	0	0	0	0	0	0	0	0	0	0	0	0	0	0	0	0	0	0
A convenient detection system consisting of efficient Au@PtRu nanozymes and alcohol oxidase for highly sensitive alcohol biosensing	Lv, Feng; Gong, Yuzhu; Cao, Yingying; Deng, Yaoyao; Liang, Shufeng; Tian, Xin; Gu, Hongwei; Yin, Jun-Jie				Nanoscale Advances	APR 1 2020	2020	2	4				1583	1589		10.1039/d0na00002g			5	1.67	0	0	0	0	0	0	0	0	0	0	0	0	0	0	0	0	0	0	0	0	0	0	0	0	0	0	0	0	0
Tumor Microenvironment Adaptable Nanoplatform for O-2 Self-Sufficient Chemo/Photodynamic Combination Therapy	Li, Shi-Ying; Zhao, Lin-Ping; Zheng, Rong-Rong; Fan, Gui-Ling; Liu, Ling-Shan; Zhou, Xiang; Chen, Xian-Tong; Qiu, Xiao-Zhong; Yu, Xi-Yong; Cheng, Hong				Particle & Particle Systems Characterization	MAR 2020	2020	37	3						1900496	10.1002/ppsc.201900496			5	1.67	0	0	0	0	0	0	0	0	0	0	0	0	0	0	0	0	0	0	0	0	0	0	0	0	0	0	0	0	0
Cinnamaldehyde and Doxorubicin Co-Loaded Graphene Oxide Wrapped Mesoporous Silica Nanoparticles for Enhanced MCF-7 Cell Apoptosis	Dong, Kai; Zhao, Zhuang-Zhuang; Kang, Jian; Lin, Lei-Ruo; Chen, Wen-Ting; Liu, Jin-Xi; Wu, Xiang-Long; Lu, Ting-Li				International Journal Of Nanomedicine	2020	2020	15					10285	10304		10.2147/IJN.S283981			5	1.67	0	0	0	0	0	0	0	0	0	0	0	0	0	0	0	0	0	0	0	0	0	0	0	0	0	0	0	0	0
Silica Nanoparticles Disturb Ion Channels and Transmembrane Potentials of Cardiomyocytes and Induce Lethal Arrhythmias in Mice	Liu, Ya-Qin; Xue, Si-Meng; Zhang, Peng; Xu, Lin-Na; Wang, De-Ping; Li, Guang; Cao, Ji-Min				International Journal Of Nanomedicine	2020	2020	15					7397	7413		10.2147/IJN.S261692			5	1.67	0	0	0	0	0	0	0	0	0	0	0	0	0	0	0	0	0	0	0	0	0	0	0	0	0	0	0	0	0
Metabolic Syndrome-An Emerging Constellation of Risk Factors: Electrochemical Detection Strategies	Sasya, Madhurantakam; Devi, K. S. Shalini; Babu, Jayanth K.; Rayappan, John Bosco Balaguru; Krishnan, Uma Maheswari				Sensors	JAN 2020	2020	20	1						103	10.3390/s20010103			5	1.67	0	0	0	0	0	0	0	0	0	0	0	0	0	0	0	0	0	0	0	0	0	0	0	0	0	0	0	0	0
Activatable superparamagnetic iron oxide nanoparticles scavenge reactive oxygen species in macrophages and endothelial cells	Nwasike, Chukwuazam; Yoo, Eunsoo; Purr, Erin; Doiron, Amber L.				Rsc Advances	NOV 17 2020	2020	10	68				41305	41314		10.1039/d0ra06683d			4	1.33	0	0	0	0	0	0	0	0	0	0	0	0	0	0	0	0	0	0	0	0	0	0	0	0	0	0	0	0	0
Au-Cu@PANI Alloy Core Shells for Aerobic Fibrin Degradation under Visible Light Exposure	Alshammari, Riyadh H.; Rajesh, U. Chinna; Morgan, David Gene; Zaleski, Jeffrey M.				Acs Applied Bio Materials	NOV 16 2020	2020	3	11				7631	7638		10.1021/acsabm.0c00833			4	1.33	0	0	0	0	0	0	0	0	0	0	0	0	0	0	0	0	0	0	0	0	0	0	0	0	0	0	0	0	0
Gold Nanorods as Photoacoustic Nanoprobes to Detect Proinflammatory Macrophages and Inflammation	Dhada, Kabir S.; Hernandez, Derek S.; Huang, Wenbai; Suggs, Laura J.				Acs Applied Nano Materials	AUG 28 2020	2020	3	8				7774	7780		10.1021/acsanm.0c01324			3	1	0	0	0	0	0	0	0	0	0	0	0	0	0	0	0	0	0	0	0	0	0	0	0	0	0	0	0	0	0
Oxidative stress-induced cardiomyocyte apoptosis is associated with dysregulated Akt/p53 signaling pathway	Zheng, Nan; Li, Han; Wang, Xi; Zhao, Zaixian; Shan, Dongkai				Journal Of Receptors And Signal Transduction	NOV 1 2020	2020	40	6				599	604		10.1080/10799893.2020.1772297			3	1	0	0	0	0	0	0	0	0	0	0	0	0	0	0	0	0	0	0	0	0	0	0	0	0	0	0	0	0	0
Two-Photon Photoexcited Photodynamic Therapy with Water-Soluble Fullerenol Serving as the Highly Effective Two-Photon Photosensitizer Against Multidrug-Resistant Bacteria	Kuo, Wen-Shuo; Chang, Chia-Yuan; Liu, Jui-Chang; Chen, Jian-Hua; So, Edmund Cheung; Wu, Ping-Ching				International Journal Of Nanomedicine	2020	2020	15					6813	6825		10.2147/IJN.S236897			3	1	0	0	0	0	0	0	0	0	0	0	0	0	0	0	0	0	0	0	0	0	0	0	0	0	0	0	0	0	0
A high-efficiency cathodic sodium nitroprusside/luminol/H(2)O(2)electrochemiluminescence system in neutral media for the detection of sodium nitroprusside, glucose, and glucose oxidase	Fereja, Tadesse Haile; Wang, Chao; Liu, Fangshuo; Guan, Yiran; Xu, Guobao				Analyst	OCT 21 2020	2020	145	20				6649	6655		10.1039/d0an01178a			2	0.67	0	0	0	0	0	0	0	0	0	0	0	0	0	0	0	0	0	0	0	0	0	0	0	0	0	0	0	0	0
A Pilot Study on the Safety of a Novel Antioxidant Nanoparticle Delivery System and Its Indirect Effects on Cytokine Levels in Four Dogs	Robinson, Kelsey; Platt, Simon; Bibi, Katherine; Banovic, Frane; Barber, Renee; Howerth, Elizabeth W.; Madsen, Gary				Frontiers In Veterinary Science	JUL 30 2020	2020	7							447	10.3389/fvets.2020.00447			2	0.67	0	0	0	0	0	0	0	0	0	0	0	0	0	0	0	0	0	0	0	0	0	0	0	0	0	0	0	0	0
Electrochemical Sensors and Biosensors for Redox Analytes Implicated in Oxidative Stress: Review	Arumugam, Rameshkumar; Chen, Tse-Wei; Chen, Shen-Ming; Rajaji, Umamaheswari; Chinnapaiyan, Sathishkumar; Chinnathabmi, Susindar; Subramanian, Bowya; Yu, Jaysan; Yu, Richard				International Journal Of Electrochemical Science	JUL 2020	2020	15	7				7064	7081		10.20964/2020.07.86			2	0.67	0	0	0	0	0	0	0	0	0	0	0	0	0	0	0	0	0	0	0	0	0	0	0	0	0	0	0	0	0
Efficiency evaluation of the photocatalytic degradation of telmisartan anti-hypertensive drug with Fenton, photo-Fenton and recyclable TiO(2)heterogeneous catalyst	Raji, A.; Pandiyaraj, K. N.; Kandavelu, V; Vasu, D.; Saravanan, D.				Reaction Kinetics Mechanisms And Catalysis	AUG 2020	2020	130	2				1141	1154		10.1007/s11144-020-01806-8			2	0.67	0	0	0	0	0	0	0	0	0	0	0	0	0	0	0	0	0	0	0	0	0	0	0	0	0	0	0	0	0
Biotin anchored nanostructured lipid carriers for targeted delivery of doxorubicin in management of mammary gland carcinoma through regulation of apoptotic modulator	Tripathi, Chandra B.; Parashar, Poonam; Arya, Malti; Singh, Mahendra; Kanoujia, Jovita; Kaithwas, Gaurav; Saraf, Shubhini A.				Journal Of Liposome Research	JAN 2 2020	2020	30	1				21	36		10.1080/08982104.2019.1579839			2	0.67	0	0	0	0	0	0	0	0	0	0	0	0	0	0	0	0	0	0	0	0	0	0	0	0	0	0	0	0	0
Stimulation of tanshinone production in Salvia miltiorrhiza hairy roots by beta-cyclodextrin-coated silver nanoparticles	Ma, Yan Jun; Xia, Jing; Wang, Yue; Wang, Jian Wen				Sustainable Chemistry And Pharmacy	DEC 2020	2020	18							100271	10.1016/j.scp.2020.100271			1	0.33	0	0	0	0	0	0	0	0	0	0	0	0	0	0	0	0	0	0	0	0	0	0	0	0	0	0	0	0	0
A dynamic remodeling bio-mimic extracellular matrix to reduce thrombotic and inflammatory complications of vascular implants	Xiang, Zehong; Chen, Runhai; Ma, Zhifang; Shi, Qiang; Ataullakhanov, Fazoil I.; Panteleev, Mikhail; Yin, Jinghua				Biomaterials Science	NOV 7 2020	2020	8	21				6025	6036		10.1039/d0bm01316a			1	0.33	0	0	0	0	0	0	0	0	0	0	0	0	0	0	0	0	0	0	0	0	0	0	0	0	0	0	0	0	0
Ecotoxicity Assessment of Graphene Oxide by Daphnia magna through a Multimarker Approach from the Molecular to the Physiological Level including Behavioral Changes	Fekete-Kertesz, Ildiko; Laszlo, Krisztina; Terebesi, Csilla; Gyarmati, Benjamin Sandor; Farah, Shereen; Marton, Rita; Molnar, Monika				Nanomaterials	OCT 2020	2020	10	10						2048	10.3390/nano10102048			1	0.33	0	0	0	0	0	0	0	0	0	0	0	0	0	0	0	0	0	0	0	0	0	0	0	0	0	0	0	0	0
Stable Low-Dose Oxygen Release Using H2O2/Perfluoropentane Phase-Change Nanoparticles With Low-Intensity Focused Ultrasound For Coronary Thrombolysis	Jiang, Nan; Hu, Bo; Cao, Sheng; Gao, Shunji; Cao, Qingqiong; Chen, Jinling; Zhou, Qing; Guo, Ruiqiang				Ultrasound In Medicine And Biology	OCT 2020	2020	46	10				2765	2774		10.1016/j.ultrasmedbio.2020.06.004			1	0.33	0	0	0	0	0	0	0	0	0	0	0	0	0	0	0	0	0	0	0	0	0	0	0	0	0	0	0	0	0
Oxidative stress-mediated mitochondrial pathway-dependent apoptosis is induced by silica nanoparticles in H9c2 cardiomyocytes	Cui, Guanqun; Zhang, Haiyang; Guo, Qiming; Shan, Shan; Chen, Shangya; Li, Chao; Yang, Xu; Li, Ziyuan; Mu, Yingwen; Shao, Hua; Du, Zhongjun				Toxicology Mechanisms And Methods	NOV 21 2020	2020	30	9				646	655		10.1080/15376516.2020.1805664			1	0.33	0	0	0	0	0	0	0	0	0	0	0	0	0	0	0	0	0	0	0	0	0	0	0	0	0	0	0	0	0
A simple injectable peptide-based hydrogel of tanshinone IIA for antioxidant and anticoagulation	Li, Tengfei; Li, Duo; Xu, Xinyu; Zhu, Yantong; Phiri, Margaret; Ji, Shunli; Shu, Chang; Ding, Li				Journal Of Drug Delivery Science And Technology	AUG 2020	2020	58							101532	10.1016/j.jddst.2020.101532			1	0.33	0	0	0	0	0	0	0	0	0	0	0	0	0	0	0	0	0	0	0	0	0	0	0	0	0	0	0	0	0
A new Cu(II) coordination polymer with helical double chains: crystal structure, molecular docking, and protective activity on coronary heart disease by reducing oxidative stress	Li, Xiaozheng; Li, Baoyi; Jin, Xiaowan; Dong, Fengquan; Li, Haiying				Journal Of Coordination Chemistry	JAN 17 2020	2020	73	2				297	306		10.1080/00958972.2020.1729980			1	0.33	0	0	0	0	0	0	0	0	0	0	0	0	0	0	0	0	0	0	0	0	0	0	0	0	0	0	0	0	0
Tissue-Specific Regulation of Reactive Oxygen Species by an ATP-Responsive Nanoregulator Enhances Anticancer Efficacy and Reduces Anthracycline-Induced Cardiotoxicity	Zhang, Minghua; Yang, Ruoxi; Zhou, Zhanwei; Li, Chenzi; Liu, Yadong; Li, Wei; Pan, Jiacheng; Sun, Minjie; Qian, Chenggen				Acs Applied Bio Materials	NOV 16 2020	2020	3	11				8000	8011		10.1021/acsabm.0c01049			0	0	0	0	0	0	0	0	0	0	0	0	0	0	0	0	0	0	0	0	0	0	0	0	0	0	0	0	0	0	0
Amorphous silica nanoparticles induce inflammation via activation of NLRP3 inflammasome and HMGB1/TLR4/MYD88/NF-kb signaling pathway in HUVEC cells	Liu, Xuting; Lu, Bin; Fu, Juanli; Zhu, Xiaokang; Song, Erqun; Song, Yang				Journal Of Hazardous Materials	FEB 15 2021	2021	404		B					124050	10.1016/j.jhazmat.2020.124050			19	9.5	0	0	0	0	0	0	0	0	0	0	0	0	0	0	0	0	0	0	0	0	0	0	0	0	0	0	0	0	0
Electrochemical immunosensor based on Au/Co-BDC/MoS2 and DPCN/MoS2 for the detection of cardiac troponin I	Zhao, Huan; Du, Xin; Dong, Hui; Jin, Delin; Tang, Feng; Liu, Qing; Wang, Ping; Chen, Lei; Zhao, Peiqing; Li, Yueyun				Biosensors & Bioelectronics	MAR 1 2021	2021	175							112883	10.1016/j.bios.2020.112883			15	7.5	0	0	0	0	0	0	0	0	0	0	0	0	0	0	0	0	0	0	0	0	0	0	0	0	0	0	0	0	0
Bovine serum albumin decorated gold nanoclusters: A fluorescence-based nanoprobe for detection of intracellular hydrogen peroxide	Jain, Vidhi; Bhagat, Stuti; Singh, Sanjay				Sensors And Actuators B-Chemical	JAN 15 2021	2021	327							128886	10.1016/j.snb.2020.128886			14	7	0	0	0	0	0	0	0	0	0	0	0	0	0	0	0	0	0	0	0	0	0	0	0	0	0	0	0	0	0
Nanostructured polymer scaffold decorated with cerium oxide nanoparticles toward engineering an antioxidant and anti-hypertrophic cardiac patch	Jain, Aditi; Behera, Manisha; Mahapatra, Chinmaya; Sundaresan, Nagalingam R.; Chatterjee, Kaushik				Materials Science & Engineering C-Materials For Biological Applications	JAN 2021	2021	118							111416	10.1016/j.msec.2020.111416			14	7	0	0	0	0	0	0	0	0	0	0	0	0	0	0	0	0	0	0	0	0	0	0	0	0	0	0	0	0	0
Targeting and clearance of senescent foamy macrophages and senescent endothelial cells by antibody-functionalized mesoporous silica nanoparticles for alleviating aorta atherosclerosis	Pham, Le Minh; Kim, Eok-Cheon; Ou, Wenquan; Phung, Cao Dai; Nguyen, Tien Tiep; Pham, Thanh Tung; Poudel, Kishwor; Gautam, Milan; Nguyen, Hanh Thuy; Jeong, Jee-Heon; Yong, Chul Soon; Park, So-Young; Kim, Jae-Ryong; Kim, Jong Oh				Biomaterials	FEB 2021	2021	269							120677	10.1016/j.biomaterials.2021.120677			13	6.5	0	0	0	0	0	0	0	0	0	0	0	0	0	0	0	0	0	0	0	0	0	0	0	0	0	0	0	0	0
Vehicle-derived ultrafine particulate contaminating bees and bee products	Papa, Giulia; Capitani, Giancarlo; Capri, Ettore; Pellecchia, Marco; Negri, Ilaria				Science Of The Total Environment	JAN 1 2021	2021	750							141700	10.1016/j.scitotenv.2020.141700			12	6	0	0	0	0	0	0	0	0	0	0	0	0	0	0	0	0	0	0	0	0	0	0	0	0	0	0	0	0	0
Polydopamine/poly(sulfobetaine methacrylate) Co-deposition coatings triggered by CuSO4/H2O2 on implants for improved surface hemocompatibility and antibacterial activity	Zhu, Zhongqiang; Gao, Qiang; Long, Ziyue; Huo, Qiuyi; Ge, Yifan; Vianney, Ntakirutimana; Daliko, Nishimwe Anodine; Meng, Yongchun; Qu, Jia; Chen, Hao; Wang, Bailiang				Bioactive Materials	AUG 2021	2021	6	8				2546	2556		10.1016/j.bioactmat.2021.01.025			11	5.5	0	0	0	0	0	0	0	0	0	0	0	0	0	0	0	0	0	0	0	0	0	0	0	0	0	0	0	0	0
Hydrogen peroxide-responsive platelet membrane-coated nanoparticles for thrombus therapy	Zhao, Yi; Xie, Ruosen; Yodsanit, Nisakorn; Ye, Mingzhou; Wang, Yuyuan; Wang, Bowen; Guo, Lian-Wang; Kent, K. Craig; Gong, Shaoqin				Biomaterials Science	APR 7 2021	2021	9	7				2696	2708		10.1039/d0bm02125c			11	5.5	0	0	0	0	0	0	0	0	0	0	0	0	0	0	0	0	0	0	0	0	0	0	0	0	0	0	0	0	0
Immunomodulatory biomaterials and their application in therapies for chronic inflammation-related diseases	Nakkala, Jayachandra Reddy; Li, Ziming; Ahmad, Wajiha; Wang, Kai; Gao, Changyou				Acta Biomaterialia	MAR 15 2021	2021	123					1	30		10.1016/j.actbio.2021.01.025			11	5.5	0	0	0	0	0	0	0	0	0	0	0	0	0	0	0	0	0	0	0	0	0	0	0	0	0	0	0	0	0
Recent advances of electrochemical sensors for detecting and monitoring ROS/RNS	Zhao, Shuang; Zang, Guangchao; Zhang, Yuchan; Liu, Huawen; Wang, Nan; Cai, Shangjun; Durkan, Colm; Xie, Guoming; Wang, Guixue				Biosensors & Bioelectronics	MAY 1 2021	2021	179							113052	10.1016/j.bios.2021.113052			11	5.5	0	0	0	0	0	0	0	0	0	0	0	0	0	0	0	0	0	0	0	0	0	0	0	0	0	0	0	0	0
Research progress on toxicity, function, and mechanism of metal oxide nanoparticles on vascular endothelial cells	Wang, Zhihui; Tang, Meng				Journal Of Applied Toxicology	MAY 2021	2021	41	5			SI	683	700		10.1002/jat.4121			11	3.67	0	0	0	0	0	0	0	0	0	0	0	0	0	0	0	0	0	0	0	0	0	0	0	0	0	0	0	0	0
Reactive oxygen species scavenging and inflammation mitigation enabled by biomimetic prussian blue analogues boycott atherosclerosis	Zhang, Yan; Yin, Yifei; Zhang, Wei; Li, Hongyan; Wang, Taixia; Yin, Haohao; Sun, Liping; Su, Chunxia; Zhang, Kun; Xu, Huixiong				Journal Of Nanobiotechnology	MAY 31 2021	2021	19	1						161	10.1186/s12951-021-00897-2			10	5	0	0	0	0	0	0	0	0	0	0	0	0	0	0	0	0	0	0	0	0	0	0	0	0	0	0	0	0	0
A sensitive colorimetric sensor based on one-pot preparation of h-Fe3O4@ppy with high peroxidase-like activity for determination of glutathione and H2O2	Yang, Wei; Weng, Chenyuan; Li, Xiaoyun; He, Hongliang; Fei, Jianwen; Xu, Wei; Yan, Xiaoqiang; Zhu, Wanying; Zhang, Hongsong; Zhou, Xuemin				Sensors And Actuators B-Chemical	JUL 1 2021	2021	338							129844	10.1016/j.snb.2021.129844			10	5	0	0	0	0	0	0	0	0	0	0	0	0	0	0	0	0	0	0	0	0	0	0	0	0	0	0	0	0	0
Cardiovascular toxicity assessment of polyethylene nanoplastics on developing zebrafish embryos	Sun, Mengqi; Ding, Ruiyang; Ma, Yiming; Sun, Qinglin; Ren, Xiaoke; Sun, Zhiwei; Duan, Junchao				Chemosphere	NOV 2021	2021	282							131124	10.1016/j.chemosphere.2021.131124			9	4.5	0	0	0	0	0	0	0	0	0	0	0	0	0	0	0	0	0	0	0	0	0	0	0	0	0	0	0	0	0
Non-Oncologic Applications of Nanomedicine-Based Photo-Therapy	Yoo, Su Woong; Oh, Gyungseok; Ahn, Jin Chul; Chung, Euiheon				Biomedicines	FEB 2021	2021	9	2						113	10.3390/biomedicines9020113			9	4.5	0	0	0	0	0	0	0	0	0	0	0	0	0	0	0	0	0	0	0	0	0	0	0	0	0	0	0	0	0
Cu,Zn Dopants Boost Electron Transfer of Carbon Dots for Antioxidation	Xue, Sheng; Zhang, Tingwei; Wang, Xiaokai; Zhang, Qinhua; Huang, Siyang; Zhang, Liwei; Zhang, Liyu; Zhu, Wenjie; Wang, Yin; Wu, Mingbo; Zhao, Qingshan; Li, Peifeng; Wu, Wenting				Small	AUG 2021	2021	17	31						2102178	10.1002/smll.202102178			8	4	0	0	0	0	0	0	0	0	0	0	0	0	0	0	0	0	0	0	0	0	0	0	0	0	0	0	0	0	0
ROS-responsive liposomes with NIR light-triggered doxorubicin release for combinatorial therapy of breast cancer	Yi, Hanxi; Lu, Wangxing; Liu, Fan; Zhang, Guoqing; Xie, Feifan; Liu, Wenjie; Wang, Lei; Zhou, Wenhu; Cheng, Zeneng				Journal Of Nanobiotechnology	MAY 11 2021	2021	19	1						134	10.1186/s12951-021-00877-6			8	4	0	0	0	0	0	0	0	0	0	0	0	0	0	0	0	0	0	0	0	0	0	0	0	0	0	0	0	0	0
Macrophage-Disguised Manganese Dioxide Nanoparticles for Neuroprotection by Reducing Oxidative Stress and Modulating Inflammatory Microenvironment in Acute Ischemic Stroke	Li, Chao; Zhao, Zhenhao; Luo, Yifan; Ning, Tingting; Liu, Peixin; Chen, Qinjun; Chu, Yongchao; Guo, Qin; Zhang, Yiwen; Zhou, Wenxi; Chen, Hongyi; Zhou, Zheng; Wang, Yu; Su, Boyu; You, Haoyu; Zhang, Tongyu; Li, Xuwen; Song, Haolin; Li, Chufeng; Sun, Tao; Jiang, Chen				Advanced Science	OCT 2021	2021	8	20						2101526	10.1002/advs.202101526			7	3.5	0	0	0	0	0	0	0	0	0	0	0	0	0	0	0	0	0	0	0	0	0	0	0	0	0	0	0	0	0
Natural Melanin/Alginate Hydrogels Achieve Cardiac Repair through ROS Scavenging and Macrophage Polarization	Zhou, Jin; Liu, Wei; Zhao, Xiaoyi; Xian, Yifan; Wu, Wei; Zhang, Xiao; Zhao, Nana; Xu, Fu-Jian; Wang, Changyong				Advanced Science	OCT 2021	2021	8	20						2100505	10.1002/advs.202100505			7	3.5	0	0	0	0	0	0	0	0	0	0	0	0	0	0	0	0	0	0	0	0	0	0	0	0	0	0	0	0	0
Cerium Oxide Nanoparticles: A New Therapeutic Tool in Liver Diseases	Casals, Gregori; Perramon, Meritxell; Casals, Eudald; Portoles, Irene; Fernandez-Varo, Guillermo; Morales-Ruiz, Manuel; Puntes, Victor; Jimenez, Wladimiro				Antioxidants	MAY 2021	2021	10	5						660	10.3390/antiox10050660			7	3.5	0	0	0	0	0	0	0	0	0	0	0	0	0	0	0	0	0	0	0	0	0	0	0	0	0	0	0	0	0
Graphene Oxide and Reduced Graphene Oxide Exhibit Cardiotoxicity Through the Regulation of Lipid Peroxidation, Oxidative Stress, and Mitochondrial Dysfunction	Zhang, Jian; Cao, Hong-Yan; Wang, Ji-Qun; Wu, Guo-Dong; Wang, Lin				Frontiers In Cell And Developmental Biology	MAR 18 2021	2021	9							616888	10.3389/fcell.2021.616888			7	3.5	0	0	0	0	0	0	0	0	0	0	0	0	0	0	0	0	0	0	0	0	0	0	0	0	0	0	0	0	0
Platelet-derived extracellular vesicles express NADPH oxidase-1 (Nox-1), generate superoxide and modulate platelet function	Gaspar, Renato Simoes; Ferreira, Plinio M.; Mitchell, Joanne L.; Pula, Giordano; Gibbins, Jonathan M.				Free Radical Biology And Medicine	MAR 2021	2021	165					395	400		10.1016/j.freeradbiomed.2021.01.051			7	3.5	0	0	0	0	0	0	0	0	0	0	0	0	0	0	0	0	0	0	0	0	0	0	0	0	0	0	0	0	0
Rapid, ultrasensitive and non-enzyme electrochemiluminescence detection of hydrogen peroxide in food based on the ssDNA/g-C3N4 nanosheets hybrid	Liu, Zhijun; Wang, Li; Liu, Pengfei; Zhao, Kairen; Ye, Shuying; Liang, Guoxi				Food Chemistry	SEP 30 2021	2021	357							129753	10.1016/j.foodchem.2021.129753			6	3	0	0	0	0	0	0	0	0	0	0	0	0	0	0	0	0	0	0	0	0	0	0	0	0	0	0	0	0	0
Eco-friendly one-pot aqueous synthesis of ultra-thin AuPdCu alloyed nanowire-like networks for highly sensitive immunoassay of creatine kinase-MB	Cen, Shi-Yun; Feng, Yi-Ge; Zhu, Jian-Hong; Wang, Xiao-Yu; Wang, Ai-Jun; Luo, Xiliang; Feng, Jiu-Ju				Sensors And Actuators B-Chemical	APR 15 2021	2021	333							129573	10.1016/j.snb.2021.129573			6	3	0	0	0	0	0	0	0	0	0	0	0	0	0	0	0	0	0	0	0	0	0	0	0	0	0	0	0	0	0
Electrochemical Immunosensor for Cardiac Troponin I Detection Based on Covalent Organic Framework and Enzyme-Catalyzed Signal Amplification	Feng, Sinuo; Yan, Mengxia; Xue, Yu; Huang, Jianshe; Yang, Xiurong				Analytical Chemistry	OCT 12 2021	2021	93	40				13572	13579		10.1021/acs.analchem.1c02636			5	2.5	0	0	0	0	0	0	0	0	0	0	0	0	0	0	0	0	0	0	0	0	0	0	0	0	0	0	0	0	0
Peroxidase-mimicking nanozyme with surface-dispersed Pt atoms for the colorimetric lateral flow immunoassay of C-reactive protein	Panferov, Vasily G.; Byzova, Nadezhda A.; Zherdev, Anatoly, V; Dzantiev, Boris B.				Microchimica Acta	SEP 2021	2021	188	9						309	10.1007/s00604-021-04968-x			5	2.5	0	0	0	0	0	0	0	0	0	0	0	0	0	0	0	0	0	0	0	0	0	0	0	0	0	0	0	0	0
Musculoskeletal Progenitor/Stromal Cell-Derived Mitochondria Modulate Cell Differentiation and Therapeutical Function	Jorgensen, Christian; Khoury, Maroun				Frontiers In Immunology	MAR 8 2021	2021	12							606781	10.3389/fimmu.2021.606781			5	2.5	0	0	0	0	0	0	0	0	0	0	0	0	0	0	0	0	0	0	0	0	0	0	0	0	0	0	0	0	0
Improved Reactive Oxygen Species Generation by Chiral Co3O4 Supraparticles under Electromagnetic Fields	Wang, Xiuxiu; Sun, Maozhong; Qu, Aihua; Wang, Weiwei; Lu, Meiru; Guo, Xiao; Chen, Chen; Hao, Changlong; Xu, Liguang; Xu, Chuanlai; Kuang, Hua				Angewandte Chemie-International Edition	AUG 9 2021	2021	60	33				18240	18246		10.1002/anie.202105675			4	2	0	0	0	0	0	0	0	0	0	0	0	0	0	0	0	0	0	0	0	0	0	0	0	0	0	0	0	0	0
Difenoconazole induces cardiovascular toxicity through oxidative stress-mediated apoptosis in early life stages of zebrafish (Danio rerio)	Zhu, Jiansheng; Liu, Chunlan; Wang, Jingyu; Liang, Yinyin; Gong, Xing; You, Lianghui; Ji, Chenbo; Wang, Shou-Lin; Wang, Chao; Chi, Xia				Ecotoxicology And Environmental Safety	JUN 15 2021	2021	216							112227	10.1016/j.ecoenv.2021.112227			4	2	0	0	0	0	0	0	0	0	0	0	0	0	0	0	0	0	0	0	0	0	0	0	0	0	0	0	0	0	0
Non-enzymatic colorimetric biosensor for hydrogen peroxide using lignin-based silver nanoparticles tuned with ionic liquid as a peroxidase mimic	Nishan, Umar; Niaz, Aatif; Muhammad, Nawshad; Asad, Muhammad; Shah, Azhar-ul-Haq Ali; Khan, Naeem; Khan, Mansoor; Shujah, Shaukat; Rahim, Abdur				Arabian Journal Of Chemistry	JUN 2021	2021	14	6						103164	10.1016/j.arabjc.2021.103164			4	2	0	0	0	0	0	0	0	0	0	0	0	0	0	0	0	0	0	0	0	0	0	0	0	0	0	0	0	0	0
Potential cytotoxicity of silver nanoparticles: Stimulation of autophagy and mitochondrial dysfunction in cardiac cells	Khan, Azmat Ali; Alanazi, Amer M.; Alsaif, Nawaf; Al-anazi, Mohammad; Sayed, Ahmed Y. A.; Bhat, Mashooq Ahmad				Saudi Journal Of Biological Sciences	MAY 2021	2021	28	5				2762	2771		10.1016/j.sjbs.2021.03.021			4	2	0	0	0	0	0	0	0	0	0	0	0	0	0	0	0	0	0	0	0	0	0	0	0	0	0	0	0	0	0
Tailored-Made Polydopamine Nanoparticles to Induce Ferroptosis in Breast Cancer Cells in Combination with Chemotherapy	Nieto, Celia; Vega, Milena A.; Martin del Valle, Eva M.				International Journal Of Molecular Sciences	MAR 2021	2021	22	6						3161	10.3390/ijms22063161			4	2	0	0	0	0	0	0	0	0	0	0	0	0	0	0	0	0	0	0	0	0	0	0	0	0	0	0	0	0	0
Effects of nanocapsules of poly-epsilon-caprolactone containing artemisinin on zebrafish early-life stages and adults	Charlie-Silva, Ives; Feitosa, Natalia Martins; Silva Fukushima, Hirla Costa; Borra, Ricardo Carneiro; Foglio, Mary Ann; Pazini Xavier, Rogeria Maura; de Melo Hoyos, Daniela Chemin; de Oliveira Sousa, Ilza Maria; de Souza, Giovane Galdino; Bailone, Ricardo Lacava; de Andrade Belo, Marco Antonio; Marcelino Correia, Sostenes Apolo; Correa Junior, Jose Dias; Pierezan, Felipe; Malafaia, Guilherme				Science Of The Total Environment	FEB 20 2021	2021	756							143851	10.1016/j.scitotenv.2020.143851			4	2	0	0	0	0	0	0	0	0	0	0	0	0	0	0	0	0	0	0	0	0	0	0	0	0	0	0	0	0	0
Combined Toxicity of Metal Nanoparticles: Comparison of Individual and Mixture Particles Effect	Engin, Ayse Basak			Engin, AB; Engin, A	Protein Kinase-Mediated Decisions Between Life And Death	2021	2021	1275					165	193		10.1007/978-3-030-49844-3_7			4	2	0	0	0	0	0	0	0	0	0	0	0	0	0	0	0	0	0	0	0	0	0	0	0	0	0	0	0	0	0
Silica nanoparticles induce mitochondrial pathway-dependent apoptosis by activating unfolded protein response in human neuroblastoma cells	Hou, Shanshan; Zhang, Xiayu; Du, Haiying; Ning, Xiaofan; Wu, Hao; Li, Chunrui; Liu, Yuxin; Sun, Zhiwei; Du, Zhongjun; Jin, Minghua				Environmental Toxicology	APR 2021	2021	36	4				675	685		10.1002/tox.23071			4	1.33	0	0	0	0	0	0	0	0	0	0	0	0	0	0	0	0	0	0	0	0	0	0	0	0	0	0	0	0	0
Injectable Nanocomposite Implants Reduce ROS Accumulation and Improve Heart Function after Infarction	Shilo, Malka; Oved, Hadas; Wertheim, Lior; Gal, Idan; Noor, Nadav; Green, Ori; Baruch, Ester-Sapir; Shabat, Doron; Shapira, Assaf; Dvir, Tal				Advanced Science	DEC 2021	2021	8	24						2102919	10.1002/advs.202102919			3	1.5	0	0	0	0	0	0	0	0	0	0	0	0	0	0	0	0	0	0	0	0	0	0	0	0	0	0	0	0	0
Inhalation of particulate matter containing free radicals leads to decreased vascular responsiveness associated with an altered pulmonary function	Harmon, Ashlyn C.; Noel, Alexandra; Subramanian, Balamurugan; Perveen, Zakia; Jennings, Merilyn H.; Chen, Yi-Fan; Penn, Arthur L.; Legendre, Kelsey; Paulsen, Daniel B.; Varner, Kurt J.; Dugas, Tammy R.				American Journal Of Physiology-Heart And Circulatory Physiology	OCT 2021	2021	321	4				H667	H683		10.1152/ajpheart.00725.2020			3	1.5	0	0	0	0	0	0	0	0	0	0	0	0	0	0	0	0	0	0	0	0	0	0	0	0	0	0	0	0	0
Insights into oxidative stress in bone tissue and novel challenges for biomaterials	Cerqueni, Giorgia; Scalzone, Annachiara; Licini, Caterina; Gentile, Piergiorgio; Mattioli-Belmonte, Monica				Materials Science & Engineering C-Materials For Biological Applications	NOV 2021	2021	130							112433	10.1016/j.msec.2021.112433			3	1.5	0	0	0	0	0	0	0	0	0	0	0	0	0	0	0	0	0	0	0	0	0	0	0	0	0	0	0	0	0
Silver/Iron Oxide Nano-Popcorns for Imaging and Therapy	Rehman, Ateeque Ur; Wu, Yuao; Tran, Huong D. N.; Vazquez-Prada, Karla; Liu, Yajun; Adelnia, Hossein; Kurniawan, Nyoman D.; Anjum, Muhammad Naeem; Moonshi, Shehzahdi S.; Ta, Hang T.				Acs Applied Nano Materials	OCT 22 2021	2021	4	10				10136	10147		10.1021/acsanm.1c01571			3	1.5	0	0	0	0	0	0	0	0	0	0	0	0	0	0	0	0	0	0	0	0	0	0	0	0	0	0	0	0	0
Titanium dioxide nanoparticles enhance thrombosis through triggering the phosphatidylserine exposure and procoagulant activation of red blood cells	Bian, Yiying; Chung, Han-Young; Bae, Ok-Nam; Lim, Kyung-Min; Chung, Jin-Ho; Pi, Jingbo				Particle And Fibre Toxicology	AUG 4 2021	2021	18	1						28	10.1186/s12989-021-00422-1			3	1.5	0	0	0	0	0	0	0	0	0	0	0	0	0	0	0	0	0	0	0	0	0	0	0	0	0	0	0	0	0
Biomimetic-Coated Nanoplatform with Lipid-Specific Imaging and ROS Responsiveness for Atherosclerosis-Targeted Theranostics	Ma, Boxuan; Xu, Hong; Wang, Yanan; Yang, Li; Zhuang, Weihua; Li, Gaocan; Wang, Yunbing				Acs Applied Materials & Interfaces	AUG 4 2021	2021	13	30				35410	35421		10.1021/acsami.1c08552			3	1.5	0	0	0	0	0	0	0	0	0	0	0	0	0	0	0	0	0	0	0	0	0	0	0	0	0	0	0	0	0
Comparison of characteristics and biocompatibility of green synthesized iron oxide nanoparticles with chemical synthesized nanoparticles	Dowlath, Mohammed Junaid Hussain; Musthafa, Shazia Anjum; Khalith, S. B. Mohamed; Varjani, Sunita; Karuppannan, Sathish Kumar; Ramanujam, Ganesh Munuswamy; Arunachalam, Aarrthy M.; Arunachalam, Kantha Deivi; Chandrasekaran, Murugesan; Chang, Soon Woong; Chung, Woo Jin; Ravindran, Balasubramani				Environmental Research	OCT 2021	2021	201							111585	10.1016/j.envres.2021.111585			3	1.5	0	0	0	0	0	0	0	0	0	0	0	0	0	0	0	0	0	0	0	0	0	0	0	0	0	0	0	0	0
Cu-doped cerium oxide-based nanomedicine for tumor microenvironment-stimulative chemo-chemodynamic therapy with minimal side effects	Cheng, Fang; Wang, Shenqiang; Zheng, Hua; Yang, Shaowei; Zhou, Li; Liu, Kangkai; Zhang, Qiuyu; Zhang, Hepeng				Colloids And Surfaces B-Biointerfaces	SEP 2021	2021	205							111878	10.1016/j.colsurfb.2021.111878			3	1.5	0	0	0	0	0	0	0	0	0	0	0	0	0	0	0	0	0	0	0	0	0	0	0	0	0	0	0	0	0
Cellular crosstalk in cardioprotection: Where and when do reactive oxygen species play a role?	Martins-Marques, Tania; Rodriguez-Sinovas, Antonio; Girao, Henrique				Free Radical Biology And Medicine	JUN 2021	2021	169					397	409		10.1016/j.freeradbiomed.2021.03.044			3	1.5	0	0	0	0	0	0	0	0	0	0	0	0	0	0	0	0	0	0	0	0	0	0	0	0	0	0	0	0	0
Bletilla striata Polysaccharide Promotes Diabetic Wound Healing Through Inhibition of the NLRP3 Inflammasome	Zhao, Yan; Wang, Qibin; Yan, Shan; Zhou, Jun; Huang, Liangyong; Zhu, Haitao; Ye, Fang; Zhang, Yonghong; Chen, Lin; Chen, Li; Zheng, Tao				Frontiers In Pharmacology	APR 26 2021	2021	12							659215	10.3389/fphar.2021.659215			3	1.5	0	0	0	0	0	0	0	0	0	0	0	0	0	0	0	0	0	0	0	0	0	0	0	0	0	0	0	0	0
Protein nanoparticles in molecular, cellular, and tissue imaging	Kaku, Tanvi Sushil; Lim, Sierin				Wiley Interdisciplinary Reviews-Nanomedicine And Nanobiotechnology	SEP 2021	2021	13	5						e1714	10.1002/wnan.1714			3	1.5	0	0	0	0	0	0	0	0	0	0	0	0	0	0	0	0	0	0	0	0	0	0	0	0	0	0	0	0	0
Novel Thiol Containing Hybrid Antioxidant-Nitric Oxide Donor Small Molecules for Treatment of Glaucoma	Amankwa, Charles E.; Gondi, Sudershan R.; Dibas, Adnan; Weston, Courtney; Funk, Arlene; Nguyen, Tam; Nguyen, Kytai T.; Ellis, Dorette Z.; Acharya, Suchismita				Antioxidants	APR 2021	2021	10	4						575	10.3390/antiox10040575			3	1.5	0	0	0	0	0	0	0	0	0	0	0	0	0	0	0	0	0	0	0	0	0	0	0	0	0	0	0	0	0
An injectable hydrogel to reverse the adverse microenvironment of diabetic infarcted heart	Chen, Si; Han, Xiaoxu; Zou, Yang; Shang, Yuna; Liu, Changjun; Jin, Xin; Li, Yuan; Lyu, Yuanning; Zhang, Zhuodan; Yang, Zhimou; Liu, Wenguang; Wang, Wei				Materialia	MAR 2021	2021	15							100957	10.1016/j.mtla.2020.100957			3	1.5	0	0	0	0	0	0	0	0	0	0	0	0	0	0	0	0	0	0	0	0	0	0	0	0	0	0	0	0	0
Pharmacology of apocynin: a natural acetophenone	Savla, Shreya R.; Laddha, Ankit P.; Kulkarni, Yogesh A.				Drug Metabolism Reviews	OCT 2 2021	2021	53	4				542	562		10.1080/03602532.2021.1895203			3	1.5	0	0	0	0	0	0	0	0	0	0	0	0	0	0	0	0	0	0	0	0	0	0	0	0	0	0	0	0	0
Real-time in situ monitoring of Lon and Caspase-3 for assessing the state of cardiomyocytes under hypoxic conditions via a novel Au-Se fluorescent nanoprobe	Zhan, Renhui; Guo, Wenfei; Gao, Xiaonan; Liu, Xiaojun; Xu, Kehua; Tang, Bo				Biosensors & Bioelectronics	MAR 15 2021	2021	176							112965	10.1016/j.bios.2021.112965			3	1.5	0	0	0	0	0	0	0	0	0	0	0	0	0	0	0	0	0	0	0	0	0	0	0	0	0	0	0	0	0
Functionalized multi-walled carbon nanotube/silver nanoparticle (f-MWCNT/AgNP) nanocomposites as non-enzymatic electrochemical biosensors for dopamine detection	Anshori, Isa; Nuraviana Rizalputri, Lavita; Rona Althof, Raih; Sean Surjadi, Steven; Harimurti, Suksmandhira; Gumilar, Gilang; Yuliarto, Brian; Handayani, Murni				Nanocomposites	JAN 2 2021	2021	7	1				97	108		10.1080/20550324.2021.1948242			3	1.5	0	0	0	0	0	0	0	0	0	0	0	0	0	0	0	0	0	0	0	0	0	0	0	0	0	0	0	0	0
Delivery of a mitochondria-targeted antioxidant from biocompatible, polymeric nanofibrous scaffolds	Hamedani, Yasaman; Teixeira, Rayane Brinck; Karbasiafshar, Catherine; Wipf, Peter; Bhowmick, Sankha; Abid, M. Ruhul				Febs Open Bio	JAN 2021	2021	11	1				35	47		10.1002/2211-5463.13032			3	1	0	0	0	0	0	0	0	0	0	0	0	0	0	0	0	0	0	0	0	0	0	0	0	0	0	0	0	0	0
Mineralized manganese dioxide channel as the stent coating for in situ precise tumor navigation	Xiao, Junyuan; Zhang, Yiran; Fang, Tonglei; Yuan, Tianwen; Tian, Qinghua; Liu, Jingjing; Cheng, Yingsheng; Zhu, Yueqi; Cheng, Liang; Cui, Wenguo				Nano Research	JUL 2021	2021	14	7				2145	2153		10.1007/s12274-020-3114-0			3	1	0	0	0	0	0	0	0	0	0	0	0	0	0	0	0	0	0	0	0	0	0	0	0	0	0	0	0	0	0
Melatonin attenuates chemical-induced cardiotoxicity	Zare, S.; Heydari, F. S.; Hayes, A. W.; Reiter, R. J.; Zirak, M. R.; Karimi, G.				Human & Experimental Toxicology	MAR 2021	2021	40	3				383	394	960327120959417	10.1177/0960327120959417			3	1	0	0	0	0	0	0	0	0	0	0	0	0	0	0	0	0	0	0	0	0	0	0	0	0	0	0	0	0	0
Ischemic Microenvironment-Responsive Therapeutics for Cardiovascular Diseases	Li, Xi; Zhang, Yabing; Ren, Xiangyi; Wang, Yan; Chen, Dongxu; Li, Qian; Huo, Minfeng; Shi, Jianlin				Advanced Materials	DEC 2021	2021	33	52						2105348	10.1002/adma.202105348			2	1	0	0	0	0	0	0	0	0	0	0	0	0	0	0	0	0	0	0	0	0	0	0	0	0	0	0	0	0	0
Recent Advances in ROS-Sensitive Nano-Formulations for Atherosclerosis Applications	Ji, Hao; Peng, Renyi; Jin, Libo; Ma, Jiahui; Yang, Qinsi; Sun, Da; Wu, Wei				Pharmaceutics	SEP 2021	2021	13	9						1452	10.3390/pharmaceutics13091452			2	1	0	0	0	0	0	0	0	0	0	0	0	0	0	0	0	0	0	0	0	0	0	0	0	0	0	0	0	0	0
Redox nanomedicine ameliorates chronic kidney disease (CKD) by mitochondrial reconditioning in mice	Adhikari, Aniruddha; Mondal, Susmita; Chatterjee, Tanima; Das, Monojit; Biswas, Pritam; Ghosh, Ria; Darbar, Soumendra; Alessa, Hussain; Althakafy, Jalal T.; Sayqal, Ali; Ahmed, Saleh A.; Das, Anjan Kumar; Bhattacharyya, Maitree; Pal, Samir Kumar				Communications Biology	AUG 26 2021	2021	4	1						1013	10.1038/s42003-021-02546-8			2	1	0	0	0	0	0	0	0	0	0	0	0	0	0	0	0	0	0	0	0	0	0	0	0	0	0	0	0	0	0
Nanonutraceuticals: Anti-Cancer Activity and Improved Safety of Chemotherapy by Costunolide and Its Nanoformulation against Colon and Breast Cancer	El-Far, Ali H.; Godugu, Kavitha; Salaheldin, Taher A.; Darwish, Noureldien H. E.; Saddiq, Amna A.; Mousa, Shaker A.				Biomedicines	AUG 2021	2021	9	8						990	10.3390/biomedicines9080990			2	1	0	0	0	0	0	0	0	0	0	0	0	0	0	0	0	0	0	0	0	0	0	0	0	0	0	0	0	0	0
Antioxidative Effects of Carrot-Derived Nanovesicles in Cardiomyoblast and Neuroblastoma Cells	Kim, Do Kyung; Rhee, Won Jong				Pharmaceutics	AUG 2021	2021	13	8						1203	10.3390/pharmaceutics13081203			2	1	0	0	0	0	0	0	0	0	0	0	0	0	0	0	0	0	0	0	0	0	0	0	0	0	0	0	0	0	0
Improved efficacy and safety of low doses of benznidazole-loaded multiparticulate delivery systems in experimental Chagas disease therapy	Garcia, Monica C.; Eberhardt, Natalia; Sanmarco, Liliana M.; Ponce, Nicolas E.; Jimenez-Kairuz, Alvaro F.; Aoki, Maria P.				European Journal Of Pharmaceutical Sciences	SEP 1 2021	2021	164							105912	10.1016/j.ejps.2021.105912			2	1	0	0	0	0	0	0	0	0	0	0	0	0	0	0	0	0	0	0	0	0	0	0	0	0	0	0	0	0	0
A multi-in-one strategy with glucose-triggered long-term antithrombogenicity and sequentially enhanced endothelialization for biological valve leaflets	Wang, Yanan; Ma, Boxuan; Liu, Kunpeng; Luo, Rifang; Wang, Yunbing				Biomaterials	AUG 2021	2021	275							120981	10.1016/j.biomaterials.2021.120981			2	1	0	0	0	0	0	0	0	0	0	0	0	0	0	0	0	0	0	0	0	0	0	0	0	0	0	0	0	0	0
Polyphenol-assisted facile assembly of bioactive nanoparticles for targeted therapy of heart diseases	Qi, Yuantong; Li, Jingru; Nie, Qiang; Gao, Mingjie; Yang, Qinghua; Li, Zimeng; Li, Qi; Han, Songling; Ding, Jun; Li, Yongqin; Zhang, Jianxiang				Biomaterials	AUG 2021	2021	275							120952	10.1016/j.biomaterials.2021.120952			2	1	0	0	0	0	0	0	0	0	0	0	0	0	0	0	0	0	0	0	0	0	0	0	0	0	0	0	0	0	0
Enhanced Antitumor Efficacy through an AND gate Reactive Oxygen-Species-Dependent pH-Responsive Nanomedicine Approach	Jager, Eliezer; Humajova, Jana; Dolen, Yusuf; Kucka, Jan; Jager, Alessandro; Konefal, Rafal; Pankrac, Jan; Pavlova, Ewa; Heizer, Tomas; Sefc, Ludek; Hruby, Martin; Figdor, Carl G.; Verdoes, Martijn				Advanced Healthcare Materials	JUL 2021	2021	10	13						2100304	10.1002/adhm.202100304			2	1	0	0	0	0	0	0	0	0	0	0	0	0	0	0	0	0	0	0	0	0	0	0	0	0	0	0	0	0	0
Surface Wettability of Nanoparticle Modulated Sonothrombolysis	Wu, Qingyuan; Zhang, Fengrong; Pan, Xueting; Huang, Zhijun; Zeng, Zhijie; Wang, Hongyu; Jiao, Jun; Xiong, Xiaolu; Bai, Lixin; Zhou, Dongsheng; Liu, Huiyu				Advanced Materials	JUN 2021	2021	33	25						2007073	10.1002/adma.202007073			2	1	0	0	0	0	0	0	0	0	0	0	0	0	0	0	0	0	0	0	0	0	0	0	0	0	0	0	0	0	0
Electrochemical Biosensor Based on HRP/Ti3C2/Nafion Film for Determination of Hydrogen Peroxide in Serum Samples of Patients with Acute Myocardial Infarction	Xu, Wei; Sakran, Marwan; Fei, Jianwen; Li, Xiaoyun; Weng, Chenyuan; Yang, Wei; Zhu, Guomin; Zhu, Wanying; Zhou, Xuemin				Acs Biomaterials Science & Engineering	JUN 14 2021	2021	7	6				2767	2773		10.1021/acsbiomaterials.1c00242			2	1	0	0	0	0	0	0	0	0	0	0	0	0	0	0	0	0	0	0	0	0	0	0	0	0	0	0	0	0	0
Theranostics of atherosclerosis by the indole molecule-templated self-assembly of probucol nanoparticles	Chen, Feng; Chen, Jun; Han, Chuyi; Yang, Zhangyou; Deng, Tao; Zhao, Yunfei; Zheng, Tianye; Gan, Xuelan; Yu, Chao				Journal Of Materials Chemistry B	MAY 28 2021	2021	9	20				4134	4142		10.1039/d1tb00432h			2	1	0	0	0	0	0	0	0	0	0	0	0	0	0	0	0	0	0	0	0	0	0	0	0	0	0	0	0	0	0
Superoxide Dismutase-Loaded Nanoparticles Attenuate Myocardial Ischemia-Reperfusion Injury and Protect against Chronic Adverse Ventricular Remodeling	Altshuler, Peter J.; Schiazza, Alexis R.; Luo, Lijun; Helmers, Mark R.; Chhay, Bonirath; Han, Jason J.; Hu, Robin; Herbst, David Alan; Tsourkas, Andrew; Cheng, Zhiliang; Atluri, Pavan				Advanced Therapeutics	JUN 2021	2021	4	6						2100036	10.1002/adtp.202100036			2	1	0	0	0	0	0	0	0	0	0	0	0	0	0	0	0	0	0	0	0	0	0	0	0	0	0	0	0	0	0
Dysregulation of nitric oxide synthases during early and late pathophysiological conditions of diabetes mellitus leads to amassing of microvascular impedement	Suresh, Varuna; Reddy, Amala				Journal Of Diabetes And Metabolic Disorders	JUN 2021	2021	20	1				989	1002		10.1007/s40200-021-00799-y			2	1	0	0	0	0	0	0	0	0	0	0	0	0	0	0	0	0	0	0	0	0	0	0	0	0	0	0	0	0	0
Reversing the systemic biotoxicity of nanomaterials by downregulating ROS-related signaling pathways in the multi-organs of Zebrafish embryos	Zheng, Bin; Guo, Mingming; Song, Xin; Miao, Yaodong; Pang, Meijun; Ming, Dong				Materials Chemistry Frontiers	JUN 7 2021	2021	5	11				4231	4243		10.1039/d1qm00193k			2	1	0	0	0	0	0	0	0	0	0	0	0	0	0	0	0	0	0	0	0	0	0	0	0	0	0	0	0	0	0
TRP Channels as Cellular Targets of Particulate Matter	Milici, Alina; Talavera, Karel				International Journal Of Molecular Sciences	MAR 2021	2021	22	5						2783	10.3390/ijms22052783			2	1	0	0	0	0	0	0	0	0	0	0	0	0	0	0	0	0	0	0	0	0	0	0	0	0	0	0	0	0	0
Reactive oxygen species (ROS)-responsive biocompatible polyethylene glycol nanocomposite hydrogels with different graphene derivatives	Sanchez-Abella, Laura; Ruiz, Virginia; Perez-San Vicente, Adrian; Grande, Hans-Jurgen; Loinaz, Iraida; Dupin, Damien				Journal Of Materials Science	JUN 2021	2021	56	16				10041	10052		10.1007/s10853-021-05919-w			2	1	0	0	0	0	0	0	0	0	0	0	0	0	0	0	0	0	0	0	0	0	0	0	0	0	0	0	0	0	0
Nanoencapsulated hybrid compound SA-2 with long-lasting intraocular pressure-lowering activity in rodent eyes	Stankowska, Dorota L.; Millar, J. Cameron; Kodati, Bindu; Behera, Sumita; Chaphalkar, Renuka M.; Tam Nguyen; Nguyen, Kytai T.; Krishnamoorthy, Raghu R.; Ellis, Dorette Z.; Acharya, Suchismita				Molecular Vision	JAN 16 2021	2021	27					37	49					2	1	0	0	0	0	0	0	0	0	0	0	0	0	0	0	0	0	0	0	0	0	0	0	0	0	0	0	0	0	0
Integrated Low Cost Optical Biosensor for High Resolution Sensing of Myeloperoxidase (MPO) Activity Through Carbon Nanotube Degradation	Nandeshwar, Ruchira; Tallur, Siddharth				Ieee Sensors Journal	JAN 15 2021	2021	21	2				1236	1243		10.1109/JSEN.2020.3020705			2	1	0	0	0	0	0	0	0	0	0	0	0	0	0	0	0	0	0	0	0	0	0	0	0	0	0	0	0	0	0
Folic Acid-Modified Erythrocyte Membrane Loading Dual Drug for Targeted and Chemo-Photothermal Synergistic Cancer Therapy	Chen, Zhihao; Wang, Wanting; Li, Yusheng; Wei, Cui; Zhong, Ping; He, Dahua; Liu, Huan; Wang, Pengfei; Huang, Zhenpeng; Zhu, Wanye; Zhou, Yi; Qin, Linghao				Molecular Pharmaceutics	JAN 4 2021	2021	18	1				386	402		10.1021/acs.molpharmaceut.0c01008			2	1	0	0	0	0	0	0	0	0	0	0	0	0	0	0	0	0	0	0	0	0	0	0	0	0	0	0	0	0	0
Synergistic Treatment of Obesity via Locally Promoting Beige Adipogenesis and Antioxidative Defense in Adipose Tissues	Ding, Zhenhua; Chen, Maohua; Tao, Xinyan; Liu, Yuan; He, Jie; Wang, Tao; Li, Xiaohong				Acs Biomaterials Science & Engineering	FEB 2021	2021	7	2				727	738		10.1021/acsbiomaterials.0c01181			2	1	0	0	0	0	0	0	0	0	0	0	0	0	0	0	0	0	0	0	0	0	0	0	0	0	0	0	0	0	0
Pulmonary circulation-mediated heart targeting for the prevention of heart failure by inhalation of intrinsically bioactive nanoparticles	Liu, Chao; Chen, Liyuan; Ma, Yongchang; Hu, Kaiyao; Wu, Peng; Pan, Lina; Chen, Haiyan; Li, Lanlan; Hu, Houyuan; Zhang, Jianxiang				Theranostics	2021	2021	11	17				8550	8569		10.7150/thno.61875			2	1	0	0	0	0	0	0	0	0	0	0	0	0	0	0	0	0	0	0	0	0	0	0	0	0	0	0	0	0	0
Heart-on-a-Chip Platform for Assessing Toxicity of Air Pollution Related Nanoparticles	Lu, Rick Xing Ze; Lai, Benjamin Fook Lun; Benge, Thomas; Wang, Erika Yan; Davenport Huyer, Locke; Rafatian, Naimeh; Radisic, Milica				Advanced Materials Technologies	FEB 2021	2021	6	2						2000726	10.1002/admt.202000726			2	0.67	0	0	0	0	0	0	0	0	0	0	0	0	0	0	0	0	0	0	0	0	0	0	0	0	0	0	0	0	0
Protective Effects of ShcA Protein Silencing for Photothrombotic Cerebral Infarction	Hwang, Jeong-Ah; Shin, Nara; Shin, Hyo Jung; Yin, Yuhua; Kwon, Hyeok Hee; Park, Hyewon; Shin, Juhee; Kim, Song, I; Kim, Dong Woon; Song, Hee-Jung				Translational Stroke Research	OCT 2021	2021	12	5				866	878		10.1007/s12975-020-00874-1			2	0.67	0	0	0	0	0	0	0	0	0	0	0	0	0	0	0	0	0	0	0	0	0	0	0	0	0	0	0	0	0
ROS-Scavenging Therapeutic Hydrogels for Modulation of the Inflammatory Response	Kim, Ye Eun; Kim, Jaeyun				Acs Applied Materials & Interfaces		2021									10.1021/acsami.1c18261			1	0.5	0	0	0	0	0	0	0	0	0	0	0	0	0	0	0	0	0	0	0	0	0	0	0	0	0	0	0	0	0
Fluorescent Nanodiamonds for Detecting Free-Radical Generation in Real Time during Shear Stress in Human Umbilical Vein Endothelial Cells	Sharmin, Rokshana; Hamoh, Thamir; Sigaeva, Alina; Mzyk, Aldona; Damle, Viraj G.; Morita, Aryan; Vedelaar, Thea; Schirhagl, Romana				Acs Sensors	DEC 24 2021	2021	6	12				4349	4359		10.1021/acssensors.1c01582			1	0.5	0	0	0	0	0	0	0	0	0	0	0	0	0	0	0	0	0	0	0	0	0	0	0	0	0	0	0	0	0
Evaluation of the Biocompatibility and Endothelial Differentiation Capacity of Mesenchymal Stem Cells by Polyethylene Glycol Nanogold Composites	Hung, Huey-Shan; Yang, Yi-Chin; Kao, Wei-Chien; Yeh, Chun-An; Chang, Kai-Bo; Tang, Cheng-Ming; Hsieh, Hsien-Hsu; Lee, Hsu-Tung				Polymers	DEC 2021	2021	13	23						4265	10.3390/polym13234265			1	0.5	0	0	0	0	0	0	0	0	0	0	0	0	0	0	0	0	0	0	0	0	0	0	0	0	0	0	0	0	0
A ROS and shear stress dual-sensitive bionic system with cross-linked dendrimers for atherosclerosis therapy	Shen, Meili; Yao, Shunyu; Li, Shaojing; Wu, Xiaodong; Liu, Shun; Yang, Qingbiao; Du, Jianshi; Wang, Jingyuan; Zheng, Xiangyu; Li, Yapeng				Nanoscale	DEC 13 2021	2021	13	47				20013	20027		10.1039/d1nr05355h			1	0.5	0	0	0	0	0	0	0	0	0	0	0	0	0	0	0	0	0	0	0	0	0	0	0	0	0	0	0	0	0
Ultrasensitive Double-Channel Microfluidic Biosensor-Based Cathodic Photo-electrochemical Analysis via Signal Amplification of SOD-Au@PANI for Cardiac Troponin I Detection	Feng, Jinhui; Li, Ning; Du, Yu; Ren, Xiang; Wang, Xueying; Liu, Xuejing; Ma, Hongmin; Wei, Qin				Analytical Chemistry	OCT 26 2021	2021	93	42				14196	14203		10.1021/acs.analchem.1c02922			1	0.5	0	0	0	0	0	0	0	0	0	0	0	0	0	0	0	0	0	0	0	0	0	0	0	0	0	0	0	0	0
Exposure to nanoplastics impairs collective contractility of neonatal cardiomyocytes under electrical synchronization	Roshanzadeh, Amir; Oyunbaatar, Nomin-Erdene; Ganjbakhsh, Sarina Ehteshamzadeh; Park, Sangwoo; Kim, Dong-Su; Kanade, Pooja P.; Lee, Seongsoo; Lee, Dong-Weon; Kim, Eung-Sam				Biomaterials	NOV 2021	2021	278							121175	10.1016/j.biomaterials.2021.121175			1	0.5	0	0	0	0	0	0	0	0	0	0	0	0	0	0	0	0	0	0	0	0	0	0	0	0	0	0	0	0	0
Nitazoxanide induced myocardial injury in zebrafish embryos by activating oxidative stress response	Gong, Fanghua; Shen, Tianzhu; Zhang, Jiangnan; Wang, Xuye; Fan, Guoqiang; Che, Xiaofang; Xu, Zhaopeng; Jia, Kun; Huang, Yong; Li, Xiaokun; Lu, Huiqiang				Journal Of Cellular And Molecular Medicine	OCT 2021	2021	25	20				9740	9752		10.1111/jcmm.16922			1	0.5	0	0	0	0	0	0	0	0	0	0	0	0	0	0	0	0	0	0	0	0	0	0	0	0	0	0	0	0	0
Enhanced Bioavailability of Dihydrotanshinone I-Bovine Serum Albumin Nanoparticles for Stroke Therapy	Ren, Yanru; Feng, Yicheng; Xu, Kunyao; Yue, Saisai; Yang, Tiantian; Nie, Kaili; Xu, Man; Xu, Haijun; Xiong, Xin; Koerte, Fabian; Barbeck, Mike; Zhang, Peisen; Liu, Luo				Frontiers In Pharmacology	AUG 31 2021	2021	12							721988	10.3389/fphar.2021.721988			1	0.5	0	0	0	0	0	0	0	0	0	0	0	0	0	0	0	0	0	0	0	0	0	0	0	0	0	0	0	0	0
Macrophage-biomimetic anti-inflammatory liposomes for homing and treating of aortic dissection	Liu, Jingxuan; Yang, Yueying; Liu, Xiao; Widjaya, Andy Samuel; Jiang, Baohong; Jiang, Yanyan				Journal Of Controlled Release	SEP 10 2021	2021	337					224	235		10.1016/j.jconrel.2021.07.032			1	0.5	0	0	0	0	0	0	0	0	0	0	0	0	0	0	0	0	0	0	0	0	0	0	0	0	0	0	0	0	0
Self-Assembled Peptide Amphiphile Nanofibers for Controlled Therapeutic Delivery to the Atherosclerotic Niche	Peters, Erica B.; Karver, Mark R.; Sun, Kui; Gillis, David C.; Biswas, Suvendu; Clemons, Tristan D.; He, Wenhan; Tsihlis, Nick D.; Stupp, Samuel I.; Kibbe, Melina R.				Advanced Therapeutics	SEP 2021	2021	4	9						2100103	10.1002/adtp.202100103			1	0.5	0	0	0	0	0	0	0	0	0	0	0	0	0	0	0	0	0	0	0	0	0	0	0	0	0	0	0	0	0
Bioinorganic systems responsive to the diatomic gases O-2, NO, and CO: From biological sensors to therapy	de Franca Lopes, Luiz Gonzaga; Gouveia Junior, Florencio S.; Medeiros Holanda, Alda Karine; Moreira de Carvalho, Idalina Maria; Longhinotti, Elisane; Paulo, Tercio F.; Abreu, Dieric S.; Bernhardt, Paul, V; Gilles-Gonzalez, Marie-Alda; Nogueira Diogenes, Izaura Cirino; Silva Sousa, Eduardo Henrique				Coordination Chemistry Reviews	OCT 15 2021	2021	445							214096	10.1016/j.ccr.2021.214096			1	0.5	0	0	0	0	0	0	0	0	0	0	0	0	0	0	0	0	0	0	0	0	0	0	0	0	0	0	0	0	0
Ferritinophagy and ferroptosis in cardiovascular disease: Mechanisms and potential applications	Qin, Yuhan; Qiao, Yong; Wang, Dong; Tang, Chengchun; Yan, Gaoliang				Biomedicine & Pharmacotherapy	SEP 2021	2021	141							111872	10.1016/j.biopha.2021.111872			1	0.5	0	0	0	0	0	0	0	0	0	0	0	0	0	0	0	0	0	0	0	0	0	0	0	0	0	0	0	0	0
Biomedical applications of metal oxide nanoparticles in aging and age-associated diseases	Yadav, Somu; Maurya, Pawan Kumar				3 Biotech	JUL 2021	2021	11	7						338	10.1007/s13205-021-02892-8			1	0.5	0	0	0	0	0	0	0	0	0	0	0	0	0	0	0	0	0	0	0	0	0	0	0	0	0	0	0	0	0
4-Chlorophenylthioacetone-derived thiosemicarbazones as potent antitrypanosomal drug candidates: Investigations on the mode of action	Rodrigues de Assis, Diego Rodney; Oliveira, Alexandre Almeida; Porto, Samuel Luiz; Nonato Rabelo, Rayane Aparecida; Lages, Eduardo Burgarelli; Santos, Viviane Correa; Milagre, Matheus Marques; Fragoso, Stenio Perdigao; Teixeira, Mauro Martins; Ferreira, Rafaela Salgado; Machado, Carlos Renato; Miranda Ferreira, Lucas Antonio; Speziali, Nivaldo Lucio; Beraldo, Heloisa; Machado, Fabiana Simao				Bioorganic Chemistry	AUG 2021	2021	113							105018	10.1016/j.bioorg.2021.105018			1	0.5	0	0	0	0	0	0	0	0	0	0	0	0	0	0	0	0	0	0	0	0	0	0	0	0	0	0	0	0	0
N-C dot/Cr (VI) nanoprobe: a fluorescent uric acid sensor	Mathew, Anila; Vergheese, T. Mary				Chemical Papers	OCT 2021	2021	75	10				5257	5267		10.1007/s11696-021-01682-z			1	0.5	0	0	0	0	0	0	0	0	0	0	0	0	0	0	0	0	0	0	0	0	0	0	0	0	0	0	0	0	0
Breast Cancer Inhibition by Biosynthesized Titanium Dioxide Nanoparticles Is Comparable to Free Doxorubicin but Appeared Safer in BALB/c Mice	Iqbal, Haroon; Razzaq, Anam; Uzair, Bushra; Ul Ain, Noor; Sajjad, Shamaila; Althobaiti, Norah Ayidh; Albalawi, Aishah Eid; Menaa, Bouzid; Haroon, Muhammad; Khan, Muslim; Khan, Naveed Ullah; Menaa, Farid				Materials	JUN 2021	2021	14	12						3155	10.3390/ma14123155			1	0.5	0	0	0	0	0	0	0	0	0	0	0	0	0	0	0	0	0	0	0	0	0	0	0	0	0	0	0	0	0
Cell-Selective Altered Cargo Properties of Extracellular Vesicles Following In Vitro Exposures to Intermittent Hypoxia	Sanz-Rubio, David; Khalyfa, Abdelnaby; Qiao, Zhuanhong; Ullate, Jorge; Marin, Jose M.; Kheirandish-Gozal, Leila; Gozal, David				International Journal Of Molecular Sciences	JUN 2021	2021	22	11						5604	10.3390/ijms22115604			1	0.5	0	0	0	0	0	0	0	0	0	0	0	0	0	0	0	0	0	0	0	0	0	0	0	0	0	0	0	0	0
Activation of Nrf2/HO-1 signaling pathway attenuates ROS-mediated autophagy induced by silica nanoparticles in H9c2 cells	Cui, Guanqun; Li, Ziyuan; Cao, Feifei; Li, Peng; Jin, Minghua; Hou, Shanshan; Yang, Xu; Mu, Yingwen; Peng, Cheng; Shao, Hua; Du, Zhongjun				Environmental Toxicology	JUL 2021	2021	36	7				1389	1401		10.1002/tox.23134			1	0.5	0	0	0	0	0	0	0	0	0	0	0	0	0	0	0	0	0	0	0	0	0	0	0	0	0	0	0	0	0
Isolation and Characterization of Cellulose Nanocrystals from Different Lignocellulosic Residues: A Comparative Study	Gabriel, Tesfaye; Belete, Anteneh; Hause, Gerd; Neubert, Reinhard H. H.; Gebre-Mariam, Tsige				Journal Of Polymers And The Environment	SEP 2021	2021	29	9				2964	2977		10.1007/s10924-021-02089-3			1	0.5	0	0	0	0	0	0	0	0	0	0	0	0	0	0	0	0	0	0	0	0	0	0	0	0	0	0	0	0	0
Antioxidant metal oxide nanozymes: role in cellular redox homeostasis and therapeutics	Singh, Namrata				Pure And Applied Chemistry	FEB 2021	2021	93	2				187	205		10.1515/pac-2020-0802			1	0.5	0	0	0	0	0	0	0	0	0	0	0	0	0	0	0	0	0	0	0	0	0	0	0	0	0	0	0	0	0
Cobalt oxide nanoparticles induce oxidative stress and alter electromechanical function in rat ventricular myocytes	Savi, Monia; Bocchi, Leonardo; Cacciani, Francesca; Vilella, Rocchina; Buschini, Annamaria; Perotti, Alessio; Galati, Serena; Montalbano, Serena; Pinelli, Silvana; Frati, Caterina; Corradini, Emilia; Quaini, Federico; Ruotolo, Roberta; Stilli, Donatella; Zaniboni, Massimiliano				Particle And Fibre Toxicology	JAN 6 2021	2021	18	1						1	10.1186/s12989-020-00396-6			1	0.5	0	0	0	0	0	0	0	0	0	0	0	0	0	0	0	0	0	0	0	0	0	0	0	0	0	0	0	0	0
Gallato Zirconium (IV) Phtalocyanine Complex Conjugated with SiO2 Nanocarrier as a Photoactive Drug for Photodynamic Therapy of Atheromatic Plaque	Gerasymchuk, Yuriy; Kalas, Wojciech; Arkowski, Jacek; Marciniak, Lukasz; Hreniak, Dariusz; Wysokinska, Edyta; Strzadala, Leon; Obremska, Marta; Tomachynski, Larysa; Chernii, Viktor; Strek, Wieslaw				Molecules	JAN 2021	2021	26	2						260	10.3390/molecules26020260			1	0.5	0	0	0	0	0	0	0	0	0	0	0	0	0	0	0	0	0	0	0	0	0	0	0	0	0	0	0	0	0
Currennt Phthalocyanines Delivery Systems inn Photodynamic Therapy: An Uppdated Review	Miretti, Mariana; Prucca, Cesar German; Tempesti, Tomas Cristian; Baumgartner, Maria Teresa				Current Medicinal Chemistry	2021	2021	28	26				5339	5367		10.2174/0929867328666210208111234			1	0.5	0	0	0	0	0	0	0	0	0	0	0	0	0	0	0	0	0	0	0	0	0	0	0	0	0	0	0	0	0
H2O2-Responsive Antioxidant Nanoparticle Attenuates Whole Body Ischemia/Reperfusion-Induced Multi-Organ Damages	Li, Ruijian; Rhee, Sang Jae; Bae, Soochan; Su, Shi; Kang, Chang-Sun; Ke, Qingen; Koo, Ye Eun; Ryu, Chloe; Song, Chul Gyu; Lee, Dongwon; Kang, Peter M.				Journal Of Cardiovascular Pharmacology And Therapeutics	MAY 2021	2021	26	3				279	288	1.07425e+15	10.1177/1074248420969571			1	0.33	0	0	0	0	0	0	0	0	0	0	0	0	0	0	0	0	0	0	0	0	0	0	0	0	0	0	0	0	0
Nanostructured Lipid Carriers Deliver Resveratrol, Restoring Attenuated Dilation in Small Coronary Arteries, via the AMPK Pathway	Astley, Cai; Houacine, Chahinez; Zaabalawi, Azziza; Wilkinson, Fiona; Lightfoot, Adam P.; Alexander, Yvonne; Whitehead, Debra; Singh, Kamalinder K.; Azzawi, May				Biomedicines	DEC 2021	2021	9	12						1852	10.3390/biomedicines9121852			0	0	0	0	0	0	0	0	0	0	0	0	0	0	0	0	0	0	0	0	0	0	0	0	0	0	0	0	0	0	0
Comparative Toxicological Evaluation of Tattoo Inks on Two Model Organisms	Carotenuto, Rosa; Fogliano, Chiara; Rienzi, Mariangela; Siciliano, Antonietta; Salvatore, Maria Michela; De Tommaso, Gaetano; Benvenuto, Giovanna; Galdiero, Emilia; Guida, Marco				Biology-Basel	DEC 2021	2021	10	12						1308	10.3390/biology10121308			0	0	0	0	0	0	0	0	0	0	0	0	0	0	0	0	0	0	0	0	0	0	0	0	0	0	0	0	0	0	0
Myricetin-Based Self-Assembled Nanoparticles for Tumor Synergistic Therapy by Antioxidation Pathway	Qian, Yumei; Zhao, Fang; Wang, Jing; Li, Hongxia; Xu, Lisheng; Wang, Weiwei; Yu, Weixiong; Shan, Lingling				Journal Of Biomedical Nanotechnology	DEC 2021	2021	17	12				2399	2412		10.1166/jbn.2021.3197			0	0	0	0	0	0	0	0	0	0	0	0	0	0	0	0	0	0	0	0	0	0	0	0	0	0	0	0	0	0	0
Electrogenerated Chemiluminescence for Immunoassay Applications	Rahmawati, Isnaini; Irkham, Irkham; Wibowo, Rahmat; Gunlazuardi, Jarnuzi; Einaga, Yasuaki; Ivandini, Tribidasari Anggraningrum				Indonesian Journal Of Chemistry	DEC 2021	2021	21	6				1599	1618		10.22146/ijc.64596			0	0	0	0	0	0	0	0	0	0	0	0	0	0	0	0	0	0	0	0	0	0	0	0	0	0	0	0	0	0	0
Targeting Ferroptosis by Polydopamine Nanoparticles Protects Heart against Ischemia/Reperfusion Injury	Zhang, Yabing; Ren, Xiangyi; Wang, Yan; Chen, Dongxu; Jiang, Ling; Li, Xi; Li, Tao; Huo, Minfeng; Li, Qian				Acs Applied Materials & Interfaces	NOV 17 2021	2021	13	45				53671	53682		10.1021/acsami.1c18061			0	0	0	0	0	0	0	0	0	0	0	0	0	0	0	0	0	0	0	0	0	0	0	0	0	0	0	0	0	0	0
Oxidative metabolism in the cardiorespiratory system after an acute exposure to nickel-doped nanoparticles in mice	Garces, Mariana; Marchini, Timoteo; Caceres, Lourdes; Calabro, Valeria; Mebert, Andrea M.; Victoria Tuttolomondo, Maria; Vico, Tamara; Vanasco, Virginia; Tesan, Fiorella; Salgueiro, Jimena; Zubillaga, Marcela; Desimone, Martin F.; Valacchi, Giuseppe; Alvarez, Silvia; Magnani, Natalia D.; Evelson, Pablo A.				Toxicology	DEC 2021	2021	464							153020	10.1016/j.tox.2021.153020			0	0	0	0	0	0	0	0	0	0	0	0	0	0	0	0	0	0	0	0	0	0	0	0	0	0	0	0	0	0	0
The Role of 20-HETE, COX, Thromboxane Receptors, and Blood Plasma Antioxidant Status in Vascular Relaxation of Copper-Nanoparticle-Fed WKY Rats	Majewski, Michal; Juskiewicz, Jerzy; Krajewska-Wlodarczyk, Magdalena; Gromadzinski, Leszek; Socha, Katarzyna; Cholewinska, Ewelina; Ognik, Katarzyna				Nutrients	NOV 2021	2021	13	11						3793	10.3390/nu13113793			0	0	0	0	0	0	0	0	0	0	0	0	0	0	0	0	0	0	0	0	0	0	0	0	0	0	0	0	0	0	0
Sandwich-type electrochemical aptasensor based on hollow mesoporous carbon spheres loaded with porous dendritic Pd@Pt nanoparticles as signal amplifier for ultrasensitive detection of cardiac troponin I	Wang, Zhenxing; Zhao, Hongli; Chen, Kaicha; Li, Hongyuan; Lan, Minbo				Analytica Chimica Acta	DEC 15 2021	2021	1188							339202	10.1016/j.aca.2021.339202			0	0	0	0	0	0	0	0	0	0	0	0	0	0	0	0	0	0	0	0	0	0	0	0	0	0	0	0	0	0	0
Curcumin Conjugated Gold Nanoclusters as Perspective Therapeutics for Diabetic Cardiomyopathy	Wei, Dong-zhuo; Li, Dan; Zheng, Dan-meng; An, Zhen-ni; Xing, Xue-jiao; Jiang, Ding-wen; Mei, Xi-fan; Liu, Chang				Frontiers In Chemistry	OCT 26 2021	2021	9							763892	10.3389/fchem.2021.763892			0	0	0	0	0	0	0	0	0	0	0	0	0	0	0	0	0	0	0	0	0	0	0	0	0	0	0	0	0	0	0
Bilirubin Nanoparticles Protect Against Cardiac Ischemia/Reperfusion Injury in Mice	Ai, Wen; Bae, Soochan; Ke, Qingen; Su, Shi; Li, Ruijian; Chen, Yanwei; Yoo, Dohyun; Lee, Eesac; Jon, Sangyong; Kang, Peter M.				Journal Of The American Heart Association	OCT 19 2021	2021	10	20						e021212	10.1161/JAHA.121.021212			0	0	0	0	0	0	0	0	0	0	0	0	0	0	0	0	0	0	0	0	0	0	0	0	0	0	0	0	0	0	0
Mesoporous Silica Nanoparticles Mediate miR-181 to Promote Mitochondrial Apoptosis and Oxidative Stress in Chemotherapy-Induced Myocardial Injury	Lv, Houlong; Cong, Lina; Chang, Ming; Ma, Shumin; Liu, Guiqing				Science Of Advanced Materials	OCT 2021	2021	13	10				1907	1914		10.1166/sam.2021.4094			0	0	0	0	0	0	0	0	0	0	0	0	0	0	0	0	0	0	0	0	0	0	0	0	0	0	0	0	0	0	0
Thrombus-targeted nanoparticles for thrombin-triggered thrombolysis and local inflammatory microenvironment regulation	Zhang, Huijuan; Qu, Hongyan; He, Qingqing; Gao, Linyu; Zhang, Hongling; Wang, Yongfu; Zhang, Zhenzhong; Hou, Lin				Journal Of Controlled Release	NOV 10 2021	2021	339					195	207		10.1016/j.jconrel.2021.06.043			0	0	0	0	0	0	0	0	0	0	0	0	0	0	0	0	0	0	0	0	0	0	0	0	0	0	0	0	0	0	0
A Co-Doped Fe3O4 Nanozyme Shows Enhanced Reactive Oxygen and Nitrogen Species Scavenging Activity and Ameliorates the Deleterious Effects of Ischemic Stroke	Liu, Yunsheng; Wang, Xiaojun; Li, Xiangzhu; Qiao, Shanshan; Huang, Guodong; Hermann, Dirk Matthias; Doeppner, Thorsten Roland; Zeng, Muling; Liu, Wei; Xu, Gelin; Ren, Lijie; Zhang, Yuan; Liu, Wenlan; Casals, Eudald; Li, Weiping; Wang, Ya-Chao				Acs Applied Materials & Interfaces	OCT 6 2021	2021	13	39				46213	46224		10.1021/acsami.1c06449			0	0	0	0	0	0	0	0	0	0	0	0	0	0	0	0	0	0	0	0	0	0	0	0	0	0	0	0	0	0	0
Acute Oral Administration of Cerium Oxide Nanoparticles Suppresses Lead Acetate-Induced Genotoxicity, Inflammation, and ROS Generation in Mice Renal and Cardiac Tissues	Mohamed, Hanan Ramadan Hamad				Biological Trace Element Research		2021									10.1007/s12011-021-02914-9			0	0	0	0	0	0	0	0	0	0	0	0	0	0	0	0	0	0	0	0	0	0	0	0	0	0	0	0	0	0	0
Characterization and preliminary safety evaluation of nano-SiO2 isolated from instant coffee	Liu, Yaowen; Huang, Ying; Mou, Zhen; Li, Rui; Hossen, Md Alomgir; Dai, Jianwu; Qin, Wen; Lee, KangJu				Ecotoxicology And Environmental Safety	NOV 2021	2021	224							112694	10.1016/j.ecoenv.2021.112694			0	0	0	0	0	0	0	0	0	0	0	0	0	0	0	0	0	0	0	0	0	0	0	0	0	0	0	0	0	0	0
ROS-scavenging hybrid hydrogel for genetically engineered stem cell delivery and limb ischemia therapy	Saw, Phei Er; Zhang, Zhen; Chen, Yangyang; Li, Senlin; Huang, Linzhuo; Zhang, Chi; Zhao, Qianqian; Xu, Xiaoding; Xiang, Qiuling				Chemical Engineering Journal	DEC 1 2021	2021	425							131504	10.1016/j.cej.2021.131504			0	0	0	0	0	0	0	0	0	0	0	0	0	0	0	0	0	0	0	0	0	0	0	0	0	0	0	0	0	0	0
Carbon Nanodots Inhibit Oxidized Low Density Lipoprotein-Induced Injury and Monocyte Adhesion to Endothelial Cells Through Scavenging Reactive Oxygen Species	Khan, Safeera; Chavez, Jessica; Zhu, Xuewei; Chiu, Norman H. L.; Zhang, Wendi; Yin, Ziyu; Han, Jian; Yang, Jibin; Sigler, Robert; Tian, Shaomin; Zhu, Hong; Li, Yunbo; Wei, Jianjun; Yi, Xianwen; Jia, Zhenquan				Journal Of Biomedical Nanotechnology	AUG 2021	2021	17	8				1654	1667		10.1166/jbn.2021.3125			0	0	0	0	0	0	0	0	0	0	0	0	0	0	0	0	0	0	0	0	0	0	0	0	0	0	0	0	0	0	0
Colorimetric Detection of Cholesterol Based on the Peroxidase-Like Activity of Metal-Organic Framework MIL-101(Cr)	Liu, Luying; Wang, Jingshan; Wang, Jing; Wu, Jiating; Wu, Shuping; Xie, Lijun				Chemistryselect	JUL 27 2021	2021	6	28				7143	7149		10.1002/slct.202102053			0	0	0	0	0	0	0	0	0	0	0	0	0	0	0	0	0	0	0	0	0	0	0	0	0	0	0	0	0	0	0
Mitochondrial nanomedicine: Subcellular organelle-specific delivery of molecular medicines	Milane, Lara; Dolare, Saket; Jahan, Tanjheela; Amiji, Mansoor				Nanomedicine-Nanotechnology Biology And Medicine	OCT 2021	2021	37							102422	10.1016/j.nano.2021.102422			0	0	0	0	0	0	0	0	0	0	0	0	0	0	0	0	0	0	0	0	0	0	0	0	0	0	0	0	0	0	0
Therapeutic angiogenesis using zinc oxide nanoflowers for the treatment of hind limb ischemia in a rat model	Barui, Ayan Kumar; Nethi, Susheel Kumar; Basuthakur, Papia; Jhelum, Priya; Bollu, Vishnu Sravan; Reddy, Bommana Raghunath; Chakravarty, Sumana; Patra, Chitta Ranjan				Biomedical Materials	JUL 1 2021	2021	16	4						44103	10.1088/1748-605X/abebd1			0	0	0	0	0	0	0	0	0	0	0	0	0	0	0	0	0	0	0	0	0	0	0	0	0	0	0	0	0	0	0
Microcapillary-based multicolor assay for quantitative and sensitive point-of-care testing of proteins	Mei, Wenjing; Liu, Xiaofeng; Zou, Liyuan; Wang, Qing; Yang, Xiaohai; Wang, Kemin				Biosensors & Bioelectronics	OCT 1 2021	2021	189							113370	10.1016/j.bios.2021.113370			0	0	0	0	0	0	0	0	0	0	0	0	0	0	0	0	0	0	0	0	0	0	0	0	0	0	0	0	0	0	0
Nano encapsulated novel compound SA-10 with therapeutic activity in both acute and chronic murine hindlimb ischemia models	Hinkle, Louis; Le, Duong; Nguyen, Tam; Vy, T.; Amankwa, Charles E.; Weston, Courtney; Shen, Haifa; Nguyen, Kytai T.; Rahimi, Maham; Acharya, Suchismita				Nanomedicine-Nanotechnology Biology And Medicine	JUL 2021	2021	35							102400	10.1016/j.nano.2021.102400			0	0	0	0	0	0	0	0	0	0	0	0	0	0	0	0	0	0	0	0	0	0	0	0	0	0	0	0	0	0	0
Engineered bioresponsive nanotherapeutics: recent advances in the treatment of atherosclerosis and ischemic-related disease	Rumanti, Ayu Pratiwi; Maruf, Ali; Liu, Huawen; Ge, Shuping; Lei, Daoxi; Wang, Guixue				Journal Of Materials Chemistry B	JUN 28 2021	2021	9	24				4804	4825		10.1039/d1tb00330e			0	0	0	0	0	0	0	0	0	0	0	0	0	0	0	0	0	0	0	0	0	0	0	0	0	0	0	0	0	0	0
Role of microRNA-24 Transfection Mediated by Silica Nanoparticles in Apoptosis of Cardiomyocyte	Wu, Zonghu				Science Of Advanced Materials	MAR 2021	2021	13	3				455	462		10.1166/sam.2021.3952			0	0	0	0	0	0	0	0	0	0	0	0	0	0	0	0	0	0	0	0	0	0	0	0	0	0	0	0	0	0	0
Determination of cardiac disease biomarker by plasmonic sandwich ELISA	Wei, Weirong; Tang, Yinyan; He, Huimin; Gopinath, Subash C. B.; Wang, Lingling				Biotechnology And Applied Biochemistry		2021									10.1002/bab.2092			0	0	0	0	0	0	0	0	0	0	0	0	0	0	0	0	0	0	0	0	0	0	0	0	0	0	0	0	0	0	0
Nanoantioxidant/Antioxidant Therapy in 2019-nCoV: A New Approach to Reactive Oxygen Species Mechanisms	Jouzdani, Ali Fathi; Heidarimoghadam, Rezvan; Hazhirkamal, Maryam; Ranjbar, Akram				Current Drug Therapy	2021	2021	16	4				291	298		10.2174/1574885516666210719092931			0	0	0	0	0	0	0	0	0	0	0	0	0	0	0	0	0	0	0	0	0	0	0	0	0	0	0	0	0	0	0
Biologically Responsive Nanosystems Targeting Cardiovascular Diseases Therapy	Song, Zhiling; Song, Kechen; Xiao, Yi; Guo, Hui; Zhu, Yizhun; Wang, Xiaolin				Current Drug Delivery	2021	2021	18	7				880	901		10.2174/1567201818666210127093743			0	0	0	0	0	0	0	0	0	0	0	0	0	0	0	0	0	0	0	0	0	0	0	0	0	0	0	0	0	0	0
Enabling topical and long-term anti-radical properties for percutaneous coronary intervention-related complications by incorporating TEMPOL into electrospun nanofibers	Lu, Jian; Wang, Rui; Shen, Li; Yin, Jiasheng; Liu, Guilian; Chen, Han; Xu, Fei; Wu, Qilin; Ye, Changhuai; Fei, Xiang; Ge, Junbo; Zhu, Meifang				Science China-Materials	MAR 2021	2021	64	3				769	782		10.1007/s40843-020-1445-x			0	0	0	0	0	0	0	0	0	0	0	0	0	0	0	0	0	0	0	0	0	0	0	0	0	0	0	0	0	0	0
Synaptic Acid Encapsulated with Selenium-Mesoporous Silica Nanocomposite: A Potential Drug in Treating Cardiovascular Disease	Bi, Xiuping; Bian, Peimin; Li, Zhe				Journal Of Cluster Science	MAR 2021	2021	32	2				287	295		10.1007/s10876-020-01787-7			0	0	0	0	0	0	0	0	0	0	0	0	0	0	0	0	0	0	0	0	0	0	0	0	0	0	0	0	0	0	0
Reactive oxygen species-based nanomaterials for the treatment of myocardial ischemia reperfusion injuries	Zhao, Tianjiao; Wu, Wei; Sui, Lihua; Huang, Qiong; Nan, Yayun; Liu, Jianhua; Ai, Kelong				Bioactive Materials	JAN 2022	2022	7					47	72		10.1016/j.bioactmat.2021.06.006			14	14	0	0	0	0	0	0	0	0	0	0	0	0	0	0	0	0	0	0	0	0	0	0	0	0	0	0	0	0	0
Alleviating Oxidative Injury of Myocardial Infarction by a Fibrous Polyurethane Patch with Condensed ROS-Scavenging Backbone Units	Xie, Jieqi; Yao, Yuejun; Wang, Shuqin; Fan, Linge; Ding, Jie; Gao, Yun; Li, Shifen; Shen, Liyin; Zhu, Yang; Gao, Changyou				Advanced Healthcare Materials	FEB 2022	2022	11	4						2101855	10.1002/adhm.202101855			3	3	0	0	0	0	0	0	0	0	0	0	0	0	0	0	0	0	0	0	0	0	0	0	0	0	0	0	0	0	0
Shikonin, a naphthalene ingredient: Therapeutic actions, pharmacokinetics, toxicology, clinical trials and pharmaceutical researches	Sun, Qiang; Gong, Ting; Liu, Maolun; Ren, Shan; Yang, Han; Zeng, Sha; Zhao, Hui; Chen, Li; Ming, Tianqi; Meng, Xianli; Xu, Haibo				Phytomedicine	JAN 2022	2022	94							153805	10.1016/j.phymed.2021.153805			3	1.5	0	0	0	0	0	0	0	0	0	0	0	0	0	0	0	0	0	0	0	0	0	0	0	0	0	0	0	0	0
Exposure to zinc oxide nanoparticles (ZnO-NPs) induces cardiovascular toxicity and exacerbates pathogenesis-Role of oxidative stress and MAPK signaling	Nagarajan, Manigandan; Maadurshni, Gobichettipalayam Balasubramaniam; Tharani, Ganeshmurthy Kanniamal; Udhayakumar, Inbamani; Kumar, Gayathri; Mani, Krishna Priya; Sivasubramanian, Jeganathan; Manivannan, Jeganathan				Chemico-Biological Interactions	JAN 5 2022	2022	351							109719	10.1016/j.cbi.2021.109719			3	1.5	0	0	0	0	0	0	0	0	0	0	0	0	0	0	0	0	0	0	0	0	0	0	0	0	0	0	0	0	0
Platinum-cerium bimetallic nano-raspberry for atherosclerosis treatment via synergistic foam cell inhibition and P2Y12 targeted antiplatelet aggregation	Wang, Siyu; Zhou, Yue; Liang, Xiaoyang; Xu, Min; Li, Nan; Zhao, Kang				Chemical Engineering Journal	FEB 15 2022	2022	430		1					132859	10.1016/j.cej.2021.132859			2	1	0	0	0	0	0	0	0	0	0	0	0	0	0	0	0	0	0	0	0	0	0	0	0	0	0	0	0	0	0
Adipose tissue macrophage-derived exosomes induce ferroptosis via glutathione synthesis inhibition by targeting SLC7A11 in obesity-induced cardiac injury	Zhao, Xin; Si, Linjie; Bian, Jinhui; Pan, Chunfeng; Guo, Wen; Qin, Pei; Zhu, Wenfang; Xia, Yang; Zhang, Qun; Wei, Ke				Free Radical Biology And Medicine	MAR 2022	2022	182					232	245		10.1016/j.freeradbiomed.2022.02.033			1	1	0	0	0	0	0	0	0	0	0	0	0	0	0	0	0	0	0	0	0	0	0	0	0	0	0	0	0	0	0
Cancer-Targeted Chitosan-Biotin-Conjugated Mesoporous Silica Nanoparticles as Carriers of Zinc Complexes to Achieve Enhanced Chemotherapy In Vitro and In Vivo	Kundu, Bidyut Kumar; Pragti; Ranjith, Wilson Alphonse Carlton; Shankar, Uday; Kannan, Rajaretinam Rajesh; Mobin, Shaikh M.; Bandyopadhyay, Anasuya; Mukhopadhyay, Suman				Acs Applied Bio Materials	JAN 17 2022	2022	5	1				190	204		10.1021/acsabm.1c01041			1	0.5	0	0	0	0	0	0	0	0	0	0	0	0	0	0	0	0	0	0	0	0	0	0	0	0	0	0	0	0	0
ROS-responsive nanoparticle-mediated delivery of CYP2J2 gene for therapeutic angiogenesis in severe hindlimb ischemia	Gui, Liang; Chen, Youlu; Diao, Yongpeng; Chen, Zuoguan; Duan, Jianwei; Liang, Xiaoyu; Li, Huiyang; Liu, Kaijing; Miao, Yuqing; Gao, Qing; Li, Zhichao; Yang, Jing; Li, Yongjun				Materials Today Bio	JAN 2022	2022	13							100192	10.1016/j.mtbio.2021.100192			1	0.5	0	0	0	0	0	0	0	0	0	0	0	0	0	0	0	0	0	0	0	0	0	0	0	0	0	0	0	0	0
A facile strategy for the preparation of polypropylene sulfide nanoparticles for hydrophobic and base-sensitive cargo	Chauhan, Meenakshi; Basu, Suparna Mercy; Yadava, Sunil Kumar; Sarviya, Nandini; Giri, Jyotsnendu				Journal Of Applied Polymer Science	MAR 10 2022	2022	139	10						e51767	10.1002/app.51767			1	0.5	0	0	0	0	0	0	0	0	0	0	0	0	0	0	0	0	0	0	0	0	0	0	0	0	0	0	0	0	0
Self-Assembling Antioxidants for Ischemia-Reperfusion Injuries	Yoshitomi, Toru; Nagasaki, Yukio				Antioxidants & Redox Signaling	JAN 1 2022	2022	36	1-3				70	80		10.1089/ars.2021.0103			1	0.5	0	0	0	0	0	0	0	0	0	0	0	0	0	0	0	0	0	0	0	0	0	0	0	0	0	0	0	0	0
Macrophage-targeting gene silencing orchestrates myocardial microenvironment remodeling toward the anti-inflammatory treatment of ischemia-reperfusion (IR) injury	Wang, Yao; Hou, Mengying; Duan, Shanzhou; Zhao, Ziyin; Wu, Xuejie; Chen, Yongbing; Yin, Lichen				Bioactive Materials	NOV 2022	2022	17					320	333		10.1016/j.bioactmat.2022.01.026			0	0	0	0	0	0	0	0	0	0	0	0	0	0	0	0	0	0	0	0	0	0	0	0	0	0	0	0	0	0	0
Azadirachta indica-wrapped copper oxide nanoparticles as a novel functional material in cardiomyocyte cells: An ecotoxicity assessment on the embryonic development of Danio rerio	Jayakodi, Santhoshkumar; Shanmugam, Rajeshkumar; Almutairi, Bader O.; Almutairi, Mikhlid H.; Mahboob, Shahid; Kavipriya, M. R.; Gandusekar, Ramesh; Nicoletti, Marcello; Govindarajan, Marimuthu				Environmental Research	SEP 2022	2022	212		A					113153	10.1016/j.envres.2022.113153			0	0	0	0	0	0	0	0	0	0	0	0	0	0	0	0	0	0	0	0	0	0	0	0	0	0	0	0	0	0	0
A functional DNA nanosensor for highly sensitive and selective imaging of ClO- in atherosclerotic plaques	Wu, Kefeng; Yao, Chi; Yang, Dayong; Liu, Dingbin				Biosensors & Bioelectronics	AUG 1 2022	2022	209							114273	10.1016/j.bios.2022.114273			0	0	0	0	0	0	0	0	0	0	0	0	0	0	0	0	0	0	0	0	0	0	0	0	0	0	0	0	0	0	0
Coordination of H2O2 on praseodymia nanorods and its application in sensing cholesterol	Jiang, Lei; Zhong, Junjie; Li, Youxun; Liu, Hanyun; Zhang, Shuyuan; Zhu, Xiudong; Liu, Zhibin; Chen, Yuxue; Fernandez-Garcia, Susana; Chen, Xiaowei				Journal Of Science-Advanced Materials And Devices	JUN 2022	2022	7	2						100443	10.1016/j.jsamd.2022.100443			0	0	0	0	0	0	0	0	0	0	0	0	0	0	0	0	0	0	0	0	0	0	0	0	0	0	0	0	0	0	0
An ultrasensitive electrochemiluminescent sensing platform for oxygen metabolism based on bioactive magnetic beads	Shen, Yi; Qian, Xiaomin; Mi, Xiaona; Tu, Yifeng				Bioelectrochemistry	JUN 2022	2022	145							108086	10.1016/j.bioelechem.2022.108086			0	0	0	0	0	0	0	0	0	0	0	0	0	0	0	0	0	0	0	0	0	0	0	0	0	0	0	0	0	0	0
Modified Surface Composition and Biocompatibility of Core-Shell Nitinol Nanoparticles Fabricated via Laser Ablation of Differently Passivized Targets	Dahiya, Ujjwal Ranjan; Singh, Sonu; Garg, Chetan Kumar; Rai, Aakansha; Kalyanasundaram, Dinesh				Frontiers In Materials	APR 28 2022	2022	9							855705	10.3389/fmats.2022.855705			0	0	0	0	0	0	0	0	0	0	0	0	0	0	0	0	0	0	0	0	0	0	0	0	0	0	0	0	0	0	0
Protective Effects of Nanosof (R) Suspension on Cultured Cells Exposed to H2O2	Deftu, Antonia Teona; Amuzescu, Bogdan				Biointerface Research In Applied Chemistry	APR 15 2022	2022	12	2				2548	2559		10.33263/BRIAC122.25482559			0	0	0	0	0	0	0	0	0	0	0	0	0	0	0	0	0	0	0	0	0	0	0	0	0	0	0	0	0	0	0
Nanodiamond-Induced Thrombocytopenia in Mice Involve P-Selectin-Dependent Nlrp3 Inflammasome-Mediated Platelet Aggregation, Pyroptosis and Apoptosis	Hung, Shih-Che; Ke, Lu-Chu; Lien, Te-Sheng; Huang, Hsuan-Shun; Sun, Der-Shan; Cheng, Chia-Liang; Chang, Hsin-Hou				Frontiers In Immunology	APR 4 2022	2022	13							806686	10.3389/fimmu.2022.806686			0	0	0	0	0	0	0	0	0	0	0	0	0	0	0	0	0	0	0	0	0	0	0	0	0	0	0	0	0	0	0
An antioxidant system through conjugating superoxide dismutase onto metal-organic framework for cardiac repair	Guo, Jiacheng; Yang, Zhenzhen; Lu, Yongzheng; Du, Chunyan; Cao, Chang; Wang, Bo; Yue, Xiaoting; Zhang, Zenglei; Xu, Yanyan; Qin, Zhen; Huang, Tingting; Wang, Wei; Jiang, Wei; Zhang, Jinying; Tang, Junnan				Bioactive Materials	APR 2022	2022	10					56	67		10.1016/j.bioactmat.2021.08.019			0	0	0	0	0	0	0	0	0	0	0	0	0	0	0	0	0	0	0	0	0	0	0	0	0	0	0	0	0	0	0
Preliminary Findings on the Effect of Ultrasmall Superparamagnetic Iron Oxide Nanoparticles and Acute Stress on Selected Markers of Oxidative Stress in Normotensive and Hypertensive Rats	Laubertova, Lucia; Dvorakova, Monika; Balis, Peter; Puzserova, Angelika; Zitnanova, Ingrid; Bernatova, Iveta				Antioxidants	APR 2022	2022	11	4						751	10.3390/antiox11040751			0	0	0	0	0	0	0	0	0	0	0	0	0	0	0	0	0	0	0	0	0	0	0	0	0	0	0	0	0	0	0
Recent advances in targeted stimuli-responsive nano-based drug delivery systems combating atherosclerosis	Song, Yilin; Jing, Huaqing; Vong, Long Binh; Wang, Jinping; Li, Nan				Chinese Chemical Letters	APR 2022	2022	33	4				1705	1717		10.1016/j.cclet.2021.10.055			0	0	0	0	0	0	0	0	0	0	0	0	0	0	0	0	0	0	0	0	0	0	0	0	0	0	0	0	0	0	0
Nitric oxide-driven nanomotors with bowl-shaped mesoporous silica for targeted thrombolysis	Tao, Yingfang; Li, Xiaoyun; Wu, Ziyu; Chen, Chenglong; Tan, Kaiyuan; Wan, Mimi; Zhou, Min; Mao, Chun				Journal Of Colloid And Interface Science	APR 2022	2022	611					61	70		10.1016/j.jcis.2021.12.065			0	0	0	0	0	0	0	0	0	0	0	0	0	0	0	0	0	0	0	0	0	0	0	0	0	0	0	0	0	0	0
Ultrasmall iron oxide nanoparticles cause significant toxicity by specifically inducing acute oxidative stress to multiple organs	Wu, Lin; Wen, Wen; Wang, Xiaofeng; Huang, Danhua; Cao, Jin; Qi, Xueyong; Shen, Song				Particle And Fibre Toxicology	MAR 29 2022	2022	19	1						24	10.1186/s12989-022-00465-y			0	0	0	0	0	0	0	0	0	0	0	0	0	0	0	0	0	0	0	0	0	0	0	0	0	0	0	0	0	0	0
Magnetic resonance imaging contrast-enhancement with superparamagnetic iron oxide nanoparticles amplifies macrophage foam cell apoptosis in human and murine atherosclerosis	Segers, Filip M. E.; Ruder, Adele, V; Westra, Marijke M.; Lammers, Twan; Dadfar, Seyed Mohammadali; Roemhild, Karolin; Lam, Tin Sing; Kooi, Marianne Eline; Cleutjens, Kitty B. J. M.; Verheyen, Fons K.; Schurink, Geert W. H.; Haenen, Guido R.; van Berkel, Theo J. C.; Bot, Ilze; Halvorsen, Bente; Sluimer, Judith C.; Biessen, Erik A. L.				Cardiovascular Research		2022									10.1093/cvr/cvac032			0	0	0	0	0	0	0	0	0	0	0	0	0	0	0	0	0	0	0	0	0	0	0	0	0	0	0	0	0	0	0
Melatonin Engineered Adipose-Derived Biomimetic Nanovesicles Regulate Mitochondrial Functions and Promote Myocardial Repair in Myocardial Infarction	Zhang, Yang; Yang, Ning; Huang, Xu; Zhu, Yan; Gao, Shan; Liu, Zhongyang; Cao, Feng; Wang, Yabin				Frontiers In Cardiovascular Medicine	MAR 23 2022	2022	9							789203	10.3389/fcvm.2022.789203			0	0	0	0	0	0	0	0	0	0	0	0	0	0	0	0	0	0	0	0	0	0	0	0	0	0	0	0	0	0	0
A label-free amperometric immunosensor with improved electrocatalytic 3D braided AuPtCu-SWCNTs@MoS2-rGO for human growth differentiation factor-15 detection	Jiao, Yinghui; Huang, Zhiyu; Chen, Mei; Zhou, Xiaojun; Lu, Hongsheng; Wang, Baogang; Dai, Xiaozhen				Analytical Methods	APR 7 2022	2022	14	14				1420	1429		10.1039/d1ay02198b			0	0	0	0	0	0	0	0	0	0	0	0	0	0	0	0	0	0	0	0	0	0	0	0	0	0	0	0	0	0	0
Antithrombotic Therapy by Regulating the ROS-Mediated Thrombosis Microenvironment and Specific Nonpharmaceutical Thrombolysis Using Prussian Blue Nanodroplets	Zhang, Wenli; Wang, Junrui; Xie, Zhuoyan; Zou, Hongmi; Chen, Qiaoqi; Xu, Lian; Hu, Liu; Fang, Ni; Xu, Jie; Zhou, Jun; Liu, Jia; Ran, Haitao; Wang, Zhigang; Zhang, Yu; Guo, Dajing				Small	APR 2022	2022	18	15						2106252	10.1002/smll.202106252			0	0	0	0	0	0	0	0	0	0	0	0	0	0	0	0	0	0	0	0	0	0	0	0	0	0	0	0	0	0	0
Squalene Loaded Nanoparticles Effectively Protect Hepatic AML12 Cell Lines against Oxidative and Endoplasmic Reticulum Stress in a TXNDC5-Dependent Way	Hesamoddin Bidooki, Seyed; Alejo, Teresa; Sanchez-Marco, Javier; Martinez-Beamonte, Roberto; Abuobeid, Roubi; Carlos Burillo, Juan; Lasheras, Roberto; Sebastian, Victor; Rodriguez-Yoldi, Maria J.; Arruebo, Manuel; Osada, Jesus				Antioxidants	MAR 2022	2022	11	3						581	10.3390/antiox11030581			0	0	0	0	0	0	0	0	0	0	0	0	0	0	0	0	0	0	0	0	0	0	0	0	0	0	0	0	0	0	0
ApoA-I Nanoparticles as Curcumin Carriers for Cerebral Endothelial Cells: Improved Cytoprotective Effects against Methylglyoxal	Narra, Sai Sandhya; Rosanaly, Sarah; Rondeau, Philippe; Patche, Jessica; Veeren, Bryan; Gonthier, Marie-Paule; Viranaicken, Wildriss; Diotel, Nicolas; Ravanan, Palaniyandi; d' Hellencourt, Christian Lefebvre; Meilhac, Olivier				Pharmaceuticals	MAR 2022	2022	15	3						347	10.3390/ph15030347			0	0	0	0	0	0	0	0	0	0	0	0	0	0	0	0	0	0	0	0	0	0	0	0	0	0	0	0	0	0	0
Silica nanoparticles induce pyroptosis and cardiac hypertrophy via ROS/ NLRP3/Caspase-1 pathway	Wang, Fenghong; Liang, Qingqing; Ma, Yuexiao; Sun, Mengqi; Li, Tianyu; Lin, Lisen; Sun, Zhiwei; Duan, Junchao				Free Radical Biology And Medicine	MAR 2022	2022	182					171	181		10.1016/j.freeradbiomed.2022.02.027			0	0	0	0	0	0	0	0	0	0	0	0	0	0	0	0	0	0	0	0	0	0	0	0	0	0	0	0	0	0	0
Transforming the Chemical Structure and Bio-Nano Activity of Doxorubicin by Ultrasound for Selective Killing of Cancer Cells	Bhangu, Sukhvir Kaur; Fernandes, Soraia; Beretta, Giovanni Luca; Tinelli, Stella; Cassani, Marco; Radziwon, Agata; Wojnilowicz, Marcin; Sarpaki, Sophia; Pilatis, Irinaios; Zaffaroni, Nadia; Forte, Giancarlo; Caruso, Frank; Ashokkumar, Muthupandian; Cavalieri, Francesca				Advanced Materials	APR 2022	2022	34	13						2107964	10.1002/adma.202107964			0	0	0	0	0	0	0	0	0	0	0	0	0	0	0	0	0	0	0	0	0	0	0	0	0	0	0	0	0	0	0
Shear-thinning hydrogels containing reactive oxygen species-responsive nanoparticles for salvianolic acid B delivery to rescue oxidative damaged HUVECs	Chen, Hsin-Ho; Yu, Ning-Ya; Cheng, Yung-Hsin				European Polymer Journal	FEB 5 2022	2022	164							110982	10.1016/j.eurpolymj.2021.110982			0	0	0	0	0	0	0	0	0	0	0	0	0	0	0	0	0	0	0	0	0	0	0	0	0	0	0	0	0	0	0
Copper Induces Damage, Oxidative Stress and Cell Death in Endothelium of Chronic Intoxicated Wistar Rats	Fernandez-Rodarte, Bernardo A.; Soto-Dominguez, Adolfo; Gonzalez-Navarro, Alejandro; Mellado-Ayala, Maximilian; Pina-Mendoza, Edgar, I; Rodriguez-Rocha, Humberto; Montes-de-Oca-Luna, Roberto; Guerra-Leal, Jesus D.; Guzman-Lopez, Santos; Elizondo-Omana, Rodrigo E.				International Journal Of Morphology	FEB 2022	2022	40	1				10	17					0	0	0	0	0	0	0	0	0	0	0	0	0	0	0	0	0	0	0	0	0	0	0	0	0	0	0	0	0	0	0
Combined Therapeutics for Atherosclerosis Treatment Using Polymeric Nanovectors	Leal, Baltazar Hiram; Velasco, Brenda; Cambon, Adriana; Pardo, Alberto; Fernandez-Vega, Javier; Arellano, Lilia; Al-Modlej, Abeer; Mosquera, Victor X.; Bouzas, Alberto; Prieto, Gerardo; Barbosa, Silvia; Taboada, Pablo				Pharmaceutics	FEB 2022	2022	14	2						258	10.3390/pharmaceutics14020258			0	0	0	0	0	0	0	0	0	0	0	0	0	0	0	0	0	0	0	0	0	0	0	0	0	0	0	0	0	0	0
Characterization and protective effects of a novel Bosentan nano-particle	Zhao, Qun; Hou, Cuilan; Lu, Yi; Qiu, Qingzhu; Xie, Lijian; Xu, Shan; Xiao, Tingting; Zhong, Mingkang				Journal Of Drug Delivery Science And Technology	FEB 2022	2022	68							102970	10.1016/j.jddst.2021.102970			0	0	0	0	0	0	0	0	0	0	0	0	0	0	0	0	0	0	0	0	0	0	0	0	0	0	0	0	0	0	0
Multifunctionalized Hydrogel Beads for Label-Free Chemiluminescence Imaging Immunoassay of Acute Myocardial Infarction Biomarkers	Li, Fang; Zhao, Anqi; Li, Zimu; Xi, Yachao; Jiang, Jianming; He, Jianbo; Wang, Jue; Cui, Hua				Analytical Chemistry	FEB 8 2022	2022	94	5				2665	2675		10.1021/acs.analchem.1c05434			0	0	0	0	0	0	0	0	0	0	0	0	0	0	0	0	0	0	0	0	0	0	0	0	0	0	0	0	0	0	0
NiONPs-induced alteration in calcium signaling and mitochondrial function in pulmonary artery endothelial cells involves oxidative stress and TRPV4 channels disruption	Germande, Ophelie; Baudrimont, Magalie; Beaufils, Fabien; Freund-Michel, Veronique; Ducret, Thomas; Quignard, Jean-Francois; Errera, Marie-Helene; Lacomme, Sabrina; Gontier, Etienne; Mornet, Stephane; Bejko, Megi; Muller, Bernard; Marthan, Roger; Guibert, Christelle; Deweirdt, Juliette; Baudrimont, Isabelle				Nanotoxicology	JAN 2 2022	2022	16	1				29	51		10.1080/17435390.2022.2030821			0	0	0	0	0	0	0	0	0	0	0	0	0	0	0	0	0	0	0	0	0	0	0	0	0	0	0	0	0	0	0
Exosomal miR-17-3p Alleviates Programmed Necrosis in Cardiac Ischemia/Reperfusion Injury by Regulating TIMP3 Expression	Liu, Zhuyuan; Zhu, Didi; Yu, Fuchao; Yang, Mingming; Huang, Dan; Ji, Zhenjun; Lu, Wenbin; Ma, Genshan				Oxidative Medicine And Cellular Longevity	JAN 25 2022	2022	2022							2785113	10.1155/2022/2785113			0	0	0	0	0	0	0	0	0	0	0	0	0	0	0	0	0	0	0	0	0	0	0	0	0	0	0	0	0	0	0
Nanoceria-based lateral flow immunoassay for hydrogen peroxide-free colorimetric biosensing for C-reactive protein	Kong, Do Yun; Heo, Nam Su; Kang, Ji Won; Lee, Jin Bae; Kim, Hae Jin; Kim, Moon Il				Analytical And Bioanalytical Chemistry	APR 2022	2022	414	10			SI	3257	3265		10.1007/s00216-022-03877-z			0	0	0	0	0	0	0	0	0	0	0	0	0	0	0	0	0	0	0	0	0	0	0	0	0	0	0	0	0	0	0
Antibiofilm Activities of Biogenic Silver Nanoparticles Against Candida albicans	Ahamad, Irshad; Bano, Fareha; Anwer, Razique; Srivastava, Pooja; Kumar, Raj; Fatma, Tasneem				Frontiers In Microbiology	JAN 7 2022	2022	12							741493	10.3389/fmicb.2021.741493			0	0	0	0	0	0	0	0	0	0	0	0	0	0	0	0	0	0	0	0	0	0	0	0	0	0	0	0	0	0	0
Gallic acid-mitochondria targeting sequence-H3R9 induces mitochondria-targeted cytoprotection	Bae, Yoonhee; Kim, Goo-Young; Jessa, Flores; Ko, Kyung Soo; Han, Jin				Korean Journal Of Physiology & Pharmacology	JAN 2022	2022	26	1				15	24		10.4196/kjpp.2022.26.1.15			0	0	0	0	0	0	0	0	0	0	0	0	0	0	0	0	0	0	0	0	0	0	0	0	0	0	0	0	0	0	0
Printer center nanoparticles alter the DNA repair capacity of human bronchial airway epithelial cells	Bitounis, Dimitrios; Huang, Qiansheng; Toprani, Sneh M.; Setyawati, Magdiel, I; Oliveira, Nathalia; Wu, Zhuoran; Tay, Chor Yong; Ng, Kee Woei; Nagel, Zachary D.; Demokritou, Philip				Nanoimpact	JAN 2022	2022	25							100379	10.1016/j.impact.2022.100379			0	0	0	0	0	0	0	0	0	0	0	0	0	0	0	0	0	0	0	0	0	0	0	0	0	0	0	0	0	0	0
Bioresponsive nanoplatforms for imaging and therapy of cardiovascular diseases	Li, Chenwen; Wu, Peng; Dou, Yin; Li, Qi; Zhang, Jianxiang				View	JAN 2022	2022	3	1						20200137	10.1002/VIW.20200137			0	0	0	0	0	0	0	0	0	0	0	0	0	0	0	0	0	0	0	0	0	0	0	0	0	0	0	0	0	0	0
Theranostic nanoparticles for the management of thrombosis	Russell, Peije; Hagemeyer, Christoph Eugen; Esser, Lars; Voelcker, Nicolas Hans				Theranostics	2022	2022	12	6				2773	2800		10.7150/thno.70001			0	0	0	0	0	0	0	0	0	0	0	0	0	0	0	0	0	0	0	0	0	0	0	0	0	0	0	0	0	0	0
Effect of microRNA-455-5p (miR-455-5p) on the Expression of the Cytokine Signaling-3 (SOCS3) Gene During Myocardial Infarction	Zhang, Zaiyong; Luo, Wenzhi; Han, Yuanyuan; Misrani, Afzal; Chen, Hanwei; Long, Cheng				Journal Of Biomedical Nanotechnology	JAN 2022	2022	18	1				202	210		10.1166/jbn.2022.3231			0	0	0	0	0	0	0	0	0	0	0	0	0	0	0	0	0	0	0	0	0	0	0	0	0	0	0	0	0	0	0
Biomimetic nanoparticles: U937 cell membranes based core-shell nanosystems for targeted atherosclerosis therapy	Shen, Jiang-Wen; Li, Chao; Yang, Ming-Yue; Lin, Juan-Fang; Yin, Meng-Die; Zou, Jun-Jie; Wu, Peng-Yu; Chen, Lu; Song, Long-Xiang; Shao, Jing-Wei				International Journal Of Pharmaceutics	JAN 5 2022	2022	611							121297	10.1016/j.ijpharm.2021.121297			0	0	0	0	0	0	0	0	0	0	0	0	0	0	0	0	0	0	0	0	0	0	0	0	0	0	0	0	0	0	0
Amlodipine removal via peroxymonosulfate activated by carbon nanotubes/cobalt oxide (CNTs/Co3O4) in water	Peng, Jianbiao; Chang, Yu; Wang, Zhexi; Liu, Jin; Wang, Shiyin; Zhang, Ya; Shao, Shuai; Liu, Dexin; Zhang, Yakun; Shi, Jialu; Liu, Haijin; Yan, Guangxuan; Cao, Zhiguo; Gao, Shixiang				Environmental Science And Pollution Research	FEB 2022	2022	29	8				11091	11100		10.1007/s11356-021-16399-5			0	0	0	0	0	0	0	0	0	0	0	0	0	0	0	0	0	0	0	0	0	0	0	0	0	0	0	0	0	0	0
Characterization of toxicological effects of complex nano-sized metal particles using in vitro human cell and whole blood model systems	Elfsmark, Linda; Ekstrand-Hammarstrom, Barbro; Forsgren, Nina; Lejon, Christian; Hagglund, Lars; Wingfors, Hakan				Journal Of Applied Toxicology	FEB 2022	2022	42	2				203	215		10.1002/jat.4202			0	0	0	0	0	0	0	0	0	0	0	0	0	0	0	0	0	0	0	0	0	0	0	0	0	0	0	0	0	0	0
[truncated: 9 more columns]
